# Supplementary material for: CDAP: An Online Package for Evaluation of Complex Detection Methods
Source: Sci Rep. 2019 Sep 4;9:12751. doi: 10.1038/s41598-019-49225-7 (PMC6726630; doi:10.1038/s41598-019-49225-7)
Supplement: Supplementary file 2 — LaTeX Supplementary File [file 41598_2019_49225_MOESM2_ESM.gz]

Archive with 1 entries (1 files):
- 41598_2019_49225_MOESM2_ESM
