# Supplementary material for: CDAP: An Online Package for Evaluation of Complex Detection Methods
Source: Sci Rep. 2019 Sep 4;9:12751. doi: 10.1038/s41598-019-49225-7 (PMC6726630; doi:10.1038/s41598-019-49225-7)
Supplement: Supplementary file 2 — LaTeX Supplementary File [file 41598_2019_49225_MOESM2_ESM.gz › 41598_2019_49225_MOESM2_ESM]

SyncTeX Version:1
Input:1:E:/Projects/cdap-online-package (1) - Copy/./main.tex
Input:2:E:/Projects/cdap-online-package (1) - Copy/./wlscirep.cls
Input:3:c:/texlive/2016/texmf-dist/tex/latex/base/inputenc.sty
Input:4:c:/texlive/2016/texmf-dist/tex/generic/babel/babel.sty
Input:5:c:/texlive/2016/texmf-dist/tex/generic/babel-english/english.ldf
Input:6:c:/texlive/2016/texmf-dist/tex/generic/babel/babel.def
Input:7:c:/texlive/2016/texmf-dist/tex/generic/babel/xebabel.def
Input:8:c:/texlive/2016/texmf-dist/tex/latex/base/ifthen.sty
Input:9:c:/texlive/2016/texmf-dist/tex/latex/tools/calc.sty
Input:10:c:/texlive/2016/texmf-dist/tex/latex/base/article.cls
Input:11:c:/texlive/2016/texmf-dist/tex/latex/base/fleqn.clo
Input:12:c:/texlive/2016/texmf-dist/tex/latex/base/size10.clo
Input:13:c:/texlive/2016/texmf-dist/tex/latex/psnfss/times.sty
Input:14:c:/texlive/2016/texmf-dist/tex/latex/psnfss/mathptmx.sty
Input:15:c:/texlive/2016/texmf-dist/tex/generic/oberdiek/ifpdf.sty
Input:16:c:/texlive/2016/texmf-dist/tex/latex/amsmath/amsmath.sty
Input:17:c:/texlive/2016/texmf-dist/tex/latex/amsmath/amstext.sty
Input:18:c:/texlive/2016/texmf-dist/tex/latex/amsmath/amsgen.sty
Input:19:c:/texlive/2016/texmf-dist/tex/latex/amsmath/amsbsy.sty
Input:20:c:/texlive/2016/texmf-dist/tex/latex/amsmath/amsopn.sty
Input:21:c:/texlive/2016/texmf-dist/tex/latex/amsfonts/amsfonts.sty
Input:22:c:/texlive/2016/texmf-dist/tex/latex/amsfonts/amssymb.sty
Input:23:c:/texlive/2016/texmf-dist/tex/latex/graphics/graphicx.sty
Input:24:c:/texlive/2016/texmf-dist/tex/latex/graphics/keyval.sty
Input:25:c:/texlive/2016/texmf-dist/tex/latex/graphics/graphics.sty
Input:26:c:/texlive/2016/texmf-dist/tex/latex/graphics/trig.sty
Input:27:c:/texlive/2016/texmf-dist/tex/latex/graphics-cfg/graphics.cfg
Input:28:c:/texlive/2016/texmf-dist/tex/xelatex/xetex-def/xetex.def
Input:29:c:/texlive/2016/texmf-dist/tex/generic/oberdiek/infwarerr.sty
Input:30:c:/texlive/2016/texmf-dist/tex/generic/oberdiek/ltxcmds.sty
Input:31:c:/texlive/2016/texmf-dist/tex/latex/xcolor/xcolor.sty
Input:32:c:/texlive/2016/texmf-dist/tex/latex/graphics-cfg/color.cfg
Input:33:c:/texlive/2016/texmf-dist/tex/latex/booktabs/booktabs.sty
Input:34:c:/texlive/2016/texmf-dist/tex/latex/preprint/authblk.sty
Input:35:c:/texlive/2016/texmf-dist/tex/latex/geometry/geometry.sty
Input:36:c:/texlive/2016/texmf-dist/tex/generic/oberdiek/ifvtex.sty
Input:37:c:/texlive/2016/texmf-dist/tex/generic/ifxetex/ifxetex.sty
Input:38:c:/texlive/2016/texmf-dist/tex/latex/caption/caption.sty
Input:39:c:/texlive/2016/texmf-dist/tex/latex/caption/caption3.sty
Input:40:c:/texlive/2016/texmf-dist/tex/latex/hyperref/hyperref.sty
Input:41:c:/texlive/2016/texmf-dist/tex/generic/oberdiek/hobsub-hyperref.sty
Input:42:c:/texlive/2016/texmf-dist/tex/generic/oberdiek/hobsub-generic.sty
Input:43:c:/texlive/2016/texmf-dist/tex/latex/oberdiek/auxhook.sty
Input:44:c:/texlive/2016/texmf-dist/tex/latex/oberdiek/kvoptions.sty
Input:45:c:/texlive/2016/texmf-dist/tex/latex/hyperref/pd1enc.def
Input:46:c:/texlive/2016/texmf-dist/tex/latex/latexconfig/hyperref.cfg
Input:47:c:/texlive/2016/texmf-dist/tex/latex/url/url.sty
Input:48:c:/texlive/2016/texmf-dist/tex/latex/hyperref/hxetex.def
Input:49:c:/texlive/2016/texmf-dist/tex/latex/hyperref/puenc.def
Input:50:c:/texlive/2016/texmf-dist/tex/generic/oberdiek/stringenc.sty
Input:51:c:/texlive/2016/texmf-dist/tex/latex/oberdiek/rerunfilecheck.sty
Input:52:c:/texlive/2016/texmf-dist/tex/latex/cite/cite.sty
Input:53:c:/texlive/2016/texmf-dist/tex/latex/fancyhdr/fancyhdr.sty
Input:54:c:/texlive/2016/texmf-dist/tex/latex/lastpage/lastpage.sty
Input:55:c:/texlive/2016/texmf-dist/tex/latex/titlesec/titlesec.sty
Input:56:c:/texlive/2016/texmf-dist/tex/latex/titlesec/ttlkeys.def
Input:57:c:/texlive/2016/texmf-dist/tex/latex/titlesec/titletoc.sty
Input:58:c:/texlive/2016/texmf-dist/tex/latex/enumitem/enumitem.sty
Input:59:c:/texlive/2016/texmf-dist/tex/latex/lipsum/lipsum.sty
Input:60:E:/Projects/cdap-online-package (1) - Copy/./jabbrv.sty
Input:61:E:/Projects/cdap-online-package (1) - Copy/./jabbrv-ltwa-all.ldf
Input:62:E:/Projects/cdap-online-package (1) - Copy/./jabbrv-ltwa-en.ldf
Input:63:c:/texlive/2016/texmf-dist/tex/latex/microtype/microtype.sty
Input:64:c:/texlive/2016/texmf-dist/tex/latex/microtype/microtype-xetex.def
Input:65:c:/texlive/2016/texmf-dist/tex/latex/microtype/microtype.cfg
Input:66:c:/texlive/2016/texmf-dist/tex/latex/base/fontenc.sty
Input:67:c:/texlive/2016/texmf-dist/tex/latex/base/t1enc.def
Input:68:c:/texlive/2016/texmf-dist/tex/latex/pgf/frontendlayer/tikz.sty
Input:69:c:/texlive/2016/texmf-dist/tex/latex/pgf/basiclayer/pgf.sty
Input:70:c:/texlive/2016/texmf-dist/tex/latex/pgf/utilities/pgfrcs.sty
Input:71:c:/texlive/2016/texmf-dist/tex/generic/pgf/utilities/pgfutil-common.tex
Input:72:c:/texlive/2016/texmf-dist/tex/generic/pgf/utilities/pgfutil-common-lists.tex
Input:73:c:/texlive/2016/texmf-dist/tex/generic/pgf/utilities/pgfutil-latex.def
Input:74:c:/texlive/2016/texmf-dist/tex/latex/ms/everyshi.sty
Input:75:c:/texlive/2016/texmf-dist/tex/generic/pgf/utilities/pgfrcs.code.tex
Input:76:c:/texlive/2016/texmf-dist/tex/latex/pgf/basiclayer/pgfcore.sty
Input:77:c:/texlive/2016/texmf-dist/tex/latex/pgf/systemlayer/pgfsys.sty
Input:78:c:/texlive/2016/texmf-dist/tex/generic/pgf/systemlayer/pgfsys.code.tex
Input:79:c:/texlive/2016/texmf-dist/tex/generic/pgf/utilities/pgfkeys.code.tex
Input:80:c:/texlive/2016/texmf-dist/tex/generic/pgf/utilities/pgfkeysfiltered.code.tex
Input:81:c:/texlive/2016/texmf-dist/tex/generic/pgf/systemlayer/pgf.cfg
Input:82:c:/texlive/2016/texmf-dist/tex/generic/pgf/systemlayer/pgfsys-xetex.def
Input:83:c:/texlive/2016/texmf-dist/tex/generic/pgf/systemlayer/pgfsys-dvipdfmx.def
Input:84:c:/texlive/2016/texmf-dist/tex/generic/pgf/systemlayer/pgfsys-common-pdf.def
Input:85:c:/texlive/2016/texmf-dist/tex/generic/pgf/systemlayer/pgfsyssoftpath.code.tex
Input:86:c:/texlive/2016/texmf-dist/tex/generic/pgf/systemlayer/pgfsysprotocol.code.tex
Input:87:c:/texlive/2016/texmf-dist/tex/generic/pgf/basiclayer/pgfcore.code.tex
Input:88:c:/texlive/2016/texmf-dist/tex/generic/pgf/math/pgfmath.code.tex
Input:89:c:/texlive/2016/texmf-dist/tex/generic/pgf/math/pgfmathcalc.code.tex
Input:90:c:/texlive/2016/texmf-dist/tex/generic/pgf/math/pgfmathutil.code.tex
Input:91:c:/texlive/2016/texmf-dist/tex/generic/pgf/math/pgfmathparser.code.tex
Input:92:c:/texlive/2016/texmf-dist/tex/generic/pgf/math/pgfmathfunctions.code.tex
Input:93:c:/texlive/2016/texmf-dist/tex/generic/pgf/math/pgfmathfunctions.basic.code.tex
Input:94:c:/texlive/2016/texmf-dist/tex/generic/pgf/math/pgfmathfunctions.trigonometric.code.tex
Input:95:c:/texlive/2016/texmf-dist/tex/generic/pgf/math/pgfmathfunctions.random.code.tex
Input:96:c:/texlive/2016/texmf-dist/tex/generic/pgf/math/pgfmathfunctions.comparison.code.tex
Input:97:c:/texlive/2016/texmf-dist/tex/generic/pgf/math/pgfmathfunctions.base.code.tex
Input:98:c:/texlive/2016/texmf-dist/tex/generic/pgf/math/pgfmathfunctions.round.code.tex
Input:99:c:/texlive/2016/texmf-dist/tex/generic/pgf/math/pgfmathfunctions.misc.code.tex
Input:100:c:/texlive/2016/texmf-dist/tex/generic/pgf/math/pgfmathfunctions.integerarithmetics.code.tex
Input:101:c:/texlive/2016/texmf-dist/tex/generic/pgf/math/pgfmathfloat.code.tex
Input:102:c:/texlive/2016/texmf-dist/tex/generic/pgf/basiclayer/pgfcorepoints.code.tex
Input:103:c:/texlive/2016/texmf-dist/tex/generic/pgf/basiclayer/pgfcorepathconstruct.code.tex
Input:104:c:/texlive/2016/texmf-dist/tex/generic/pgf/basiclayer/pgfcorepathusage.code.tex
Input:105:c:/texlive/2016/texmf-dist/tex/generic/pgf/basiclayer/pgfcorescopes.code.tex
Input:106:c:/texlive/2016/texmf-dist/tex/generic/pgf/basiclayer/pgfcoregraphicstate.code.tex
Input:107:c:/texlive/2016/texmf-dist/tex/generic/pgf/basiclayer/pgfcoretransformations.code.tex
Input:108:c:/texlive/2016/texmf-dist/tex/generic/pgf/basiclayer/pgfcorequick.code.tex
Input:109:c:/texlive/2016/texmf-dist/tex/generic/pgf/basiclayer/pgfcoreobjects.code.tex
Input:110:c:/texlive/2016/texmf-dist/tex/generic/pgf/basiclayer/pgfcorepathprocessing.code.tex
Input:111:c:/texlive/2016/texmf-dist/tex/generic/pgf/basiclayer/pgfcorearrows.code.tex
Input:112:c:/texlive/2016/texmf-dist/tex/generic/pgf/basiclayer/pgfcoreshade.code.tex
Input:113:c:/texlive/2016/texmf-dist/tex/generic/pgf/basiclayer/pgfcoreimage.code.tex
Input:114:c:/texlive/2016/texmf-dist/tex/generic/pgf/basiclayer/pgfcoreexternal.code.tex
Input:115:c:/texlive/2016/texmf-dist/tex/generic/pgf/basiclayer/pgfcorelayers.code.tex
Input:116:c:/texlive/2016/texmf-dist/tex/generic/pgf/basiclayer/pgfcoretransparency.code.tex
Input:117:c:/texlive/2016/texmf-dist/tex/generic/pgf/basiclayer/pgfcorepatterns.code.tex
Input:118:c:/texlive/2016/texmf-dist/tex/generic/pgf/modules/pgfmoduleshapes.code.tex
Input:119:c:/texlive/2016/texmf-dist/tex/generic/pgf/modules/pgfmoduleplot.code.tex
Input:120:c:/texlive/2016/texmf-dist/tex/latex/pgf/compatibility/pgfcomp-version-0-65.sty
Input:121:c:/texlive/2016/texmf-dist/tex/latex/pgf/compatibility/pgfcomp-version-1-18.sty
Input:122:c:/texlive/2016/texmf-dist/tex/latex/pgf/utilities/pgffor.sty
Input:123:c:/texlive/2016/texmf-dist/tex/latex/pgf/utilities/pgfkeys.sty
Input:124:c:/texlive/2016/texmf-dist/tex/generic/pgf/utilities/pgfkeys.code.tex
Input:125:c:/texlive/2016/texmf-dist/tex/latex/pgf/math/pgfmath.sty
Input:126:c:/texlive/2016/texmf-dist/tex/generic/pgf/math/pgfmath.code.tex
Input:127:c:/texlive/2016/texmf-dist/tex/generic/pgf/utilities/pgffor.code.tex
Input:128:c:/texlive/2016/texmf-dist/tex/generic/pgf/math/pgfmath.code.tex
Input:129:c:/texlive/2016/texmf-dist/tex/generic/pgf/frontendlayer/tikz/tikz.code.tex
Input:130:c:/texlive/2016/texmf-dist/tex/generic/pgf/libraries/pgflibraryplothandlers.code.tex
Input:131:c:/texlive/2016/texmf-dist/tex/generic/pgf/modules/pgfmodulematrix.code.tex
Input:132:c:/texlive/2016/texmf-dist/tex/generic/pgf/frontendlayer/tikz/libraries/tikzlibrarytopaths.code.tex
Input:133:c:/texlive/2016/texmf-dist/tex/generic/pgf/frontendlayer/tikz/libraries/tikzlibraryarrows.code.tex
Input:134:c:/texlive/2016/texmf-dist/tex/generic/pgf/libraries/pgflibraryarrows.code.tex
Input:135:c:/texlive/2016/texmf-dist/tex/generic/pgf/frontendlayer/tikz/libraries/tikzlibrarydecorations.pathreplacing.code.tex
Input:136:c:/texlive/2016/texmf-dist/tex/generic/pgf/frontendlayer/tikz/libraries/tikzlibrarydecorations.code.tex
Input:137:c:/texlive/2016/texmf-dist/tex/generic/pgf/modules/pgfmoduledecorations.code.tex
Input:138:c:/texlive/2016/texmf-dist/tex/generic/pgf/libraries/decorations/pgflibrarydecorations.pathreplacing.code.tex
Input:139:c:/texlive/2016/texmf-dist/tex/generic/pgf/frontendlayer/tikz/libraries/tikzlibraryautomata.code.tex
Input:140:c:/texlive/2016/texmf-dist/tex/generic/pgf/frontendlayer/tikz/libraries/tikzlibraryshapes.multipart.code.tex
Input:141:c:/texlive/2016/texmf-dist/tex/generic/pgf/libraries/shapes/pgflibraryshapes.multipart.code.tex
Input:142:c:/texlive/2016/texmf-dist/tex/generic/pgf/frontendlayer/tikz/libraries/tikzlibrarycalc.code.tex
Input:143:c:/texlive/2016/texmf-dist/tex/generic/pgf/frontendlayer/tikz/libraries/tikzlibrarypositioning.code.tex
Input:144:E:/Projects/cdap-online-package (1) - Copy/./main.aux
Input:145:c:/texlive/2016/texmf-dist/tex/latex/psnfss/t1ptm.fd
Input:146:c:/texlive/2016/texmf-dist/tex/latex/hyperref/nameref.sty
Input:147:c:/texlive/2016/texmf-dist/tex/generic/oberdiek/gettitlestring.sty
Input:148:E:/Projects/cdap-online-package (1) - Copy/./main.out
Input:149:E:/Projects/cdap-online-package (1) - Copy/./main.out
Input:150:c:/texlive/2016/texmf-dist/tex/latex/microtype/mt-ptm.cfg
Input:151:c:/texlive/2016/texmf-dist/tex/latex/psnfss/t1phv.fd
Input:152:c:/texlive/2016/texmf-dist/tex/latex/psnfss/ot1phv.fd
Input:153:c:/texlive/2016/texmf-dist/tex/latex/psnfss/ot1ztmcm.fd
Input:154:c:/texlive/2016/texmf-dist/tex/latex/psnfss/omlztmcm.fd
Input:155:c:/texlive/2016/texmf-dist/tex/latex/psnfss/omsztmcm.fd
Input:156:c:/texlive/2016/texmf-dist/tex/latex/psnfss/omxztmcm.fd
Input:157:c:/texlive/2016/texmf-dist/tex/latex/psnfss/ot1ptm.fd
Input:158:c:/texlive/2016/texmf-dist/tex/latex/microtype/mt-msa.cfg
Input:159:c:/texlive/2016/texmf-dist/tex/latex/microtype/mt-msb.cfg
Input:160:c:/texlive/2016/texmf-dist/tex/generic/oberdiek/se-ascii-print.def
Output:pdf
Magnification:1000
Unit:1
X Offset:0
Y Offset:0
Content:
!12377
{1
[1,50:4736287,49869705:31792792,45133418,0
(1,50:4736287,4736287:0,0,0
)
[1,50:4736287,4736287:0,0,0
(1,50:4736287,1704917:0,0,0
k1,50:4736287,1704917:1072708
)
]
[1,50:4736287,49869705:31792792,45133418,0
(1,50:4736287,4736287:0,0,0
)
[1,50:3729360,49869705:32799719,48099007,0
[1,50:3729360,2557130:32799719,786432,0
(1,50:3729360,2557130:32799719,0,0
h1,50:3729360,2557130:32799719,0,0
)
]
[1,50:3729360,47903625:32799719,43708095,0
(1,36:3729360,5151698:32799719,956168,291623
h1,36:3729360,5151698:0,0,0
x1,36:5622032,5151698
x1,36:7826656,5151698
g1,36:8191023,5151698
x1,36:9938207,5151698
g1,36:10302574,5151698
x1,36:14381483,5151698
g1,36:14745850,5151698
x1,36:15620090,5151698
x1,36:17038281,5151698
x1,36:18469577,5151698
x1,36:19257320,5151698
x1,36:19999177,5151698
g1,36:20363544,5151698
x1,36:20800009,5151698
x1,36:22084506,5151698
g1,36:22448873,5151698
x1,36:24051865,5151698
x1,36:29050904,5151698
g1,36:29415271,5151698
x1,36:30652584,5151698
g1,36:31016951,5151698
x1,36:35823319,5151698
x1,36:36532423,5151698
k1,36:36529079,5151698:33356
)
(1,36:3729360,6790098:32799719,956168,16376
x1,36:9700945,6790098
g1,36:10065312,6790098
x1,36:15453650,6790098
k1,36:25991365,6790098:10537715
k1,36:36529079,6790098:10537714
)
(1,36:3729360,8343682:32799719,685360,170649
h1,36:3701048,8343682:0,0,0
x1,36:4706089,8343682
g1,36:4924709,8343682
x1,36:6584845,8343682
g1,36:6803465,8343682
x1,36:8376320,8343682
x1,36:9067586,8343682
$1,36:9067586,8343682
(1,36:9067586,8058217:327680,399895,0
x1,36:9362498,8058217
)
$1,36:9395266,8343682
x1,36:9613886,8343682
g1,36:9832506,8343682
x1,36:10313015,8343682
x1,36:13050561,8343682
g1,36:13269181,8343682
x1,36:16153001,8343682
g1,36:16371621,8343682
x1,36:19910537,8343682
$1,36:19910537,8343682
(1,36:19910537,8058217:327680,399895,0
x1,36:20205449,8058217
)
$1,36:20238217,8343682
x1,36:20456837,8343682
g1,36:20675457,8343682
x1,36:25044841,8343682
g1,36:25263461,8343682
x1,36:27535445,8343682
g1,36:27754065,8343682
x1,36:30376006,8343682
x1,36:31067272,8343682
$1,36:31067272,8343682
(1,36:31067272,8058217:327680,399895,0
x1,36:31362184,8058217
)
$1,36:31394952,8343682
x1,36:31613572,8343682
g1,36:31832192,8343682
x1,36:33230461,8343682
g1,36:33449081,8343682
x1,36:36507496,8343682
k1,36:36529079,8343682:21583
)
(1,36:3729360,9265227:32799719,685360,7857
x1,36:6264786,9265227
x1,36:6956052,9265227
$1,36:6956052,9265227
(1,36:6956052,8979762:1212416,399895,85226
x1,36:8135700,8979762
)
$1,36:8168468,9265227
k1,36:22319283,9265227:14209797
k1,36:36529079,9265227:14209796
)
(1,36:3729360,11034700:32799719,566690,145816
h1,36:3692988,11034700:0,0,0
$1,36:3692988,11034700
(1,36:3692988,10796812:275251,328802,0
x1,36:3935471,10796812
)
$1,36:3968239,11034700
x1,36:5971655,11034700
g1,36:6153838,11034700
x1,36:6700397,11034700
g1,36:6882580,11034700
x1,36:9614092,11034700
g1,36:9796275,11034700
x1,36:12345611,11034700
x1,36:12517970,11034700
g1,36:12700153,11034700
x1,36:14995181,11034700
g1,36:15177364,11034700
x1,36:15359547,11034700
x1,36:15922498,11034700
g1,36:16104681,11034700
x1,36:18654009,11034700
g1,36:18836192,11034700
x1,36:19346056,11034700
g1,36:19528239,11034700
x1,36:23134637,11034700
g1,36:23316820,11034700
x1,36:27650018,11034700
g1,36:27832201,11034700
x1,36:28232625,11034700
x1,36:29100969,11034700
x1,36:30005351,11034700
g1,36:30187534,11034700
x1,36:33649101,11034700
g1,36:33831284,11034700
x1,36:34231699,11034700
x1,36:34953898,11034700
k1,36:35741489,11034700:787591
k1,36:36529079,11034700:787590
)
(1,36:3729360,11821132:32799719,566690,140240
h1,36:3729360,11821132:0,0,0
$1,36:3729360,11821132
(1,36:3729360,11583244:275251,328802,0
x1,36:3971843,11583244
)
$1,36:4004611,11821132
x1,36:5789139,11821132
x1,36:7454377,11821132
g1,36:7636560,11821132
x1,36:8183119,11821132
g1,36:8365302,11821132
x1,36:11242301,11821132
g1,36:11424484,11821132
x1,36:14083260,11821132
x1,36:14255619,11821132
g1,36:14437802,11821132
x1,36:14838226,11821132
x1,36:16517240,11821132
g1,36:16699423,11821132
x1,36:17245982,11821132
g1,36:17428165,11821132
x1,36:21142707,11821132
x1,36:21315066,11821132
g1,36:21497249,11821132
x1,36:23537361,11821132
g1,36:23719544,11821132
x1,36:26269519,11821132
g1,36:26451702,11821132
x1,36:27762414,11821132
x1,36:29311669,11821132
x1,36:29428315,11821132
g1,36:29610498,11821132
x1,36:30775712,11821132
x1,36:30938238,11821132
g1,36:31120421,11821132
x1,36:31302604,11821132
g1,36:31484787,11821132
x1,36:31885211,11821132
x1,36:32753555,11821132
x1,36:33657937,11821132
k1,36:36529079,11821132:2962237
)
(1,36:3729360,12607564:32799719,473491,96336
x1,36:7536953,12607564
g1,36:7719136,12607564
x1,36:8119551,12607564
x1,36:8841750,12607564
k1,36:22685415,12607564:13843665
k1,36:36529079,12607564:13843664
)
(1,36:3729360,13393996:32799719,566690,10808
h1,36:3680863,13393996:0,0,0
$1,36:3680863,13393996
(1,36:3680863,13156108:275251,328802,0
x1,36:3923346,13156108
)
$1,36:3956114,13393996
x1,36:5011890,13393996
x1,36:8845713,13393996
x1,36:10617127,13393996
k1,36:23567533,13393996:12961547
k1,36:36529079,13393996:12961546
)
(1,36:3729360,15471868:32799719,455603,127923
$1,36:3729360,15471868
[1,36:3729360,15471868:32406503,455603,127923
(1,36:3729360,15589966:32406503,573701,9825
h1,36:3701048,15589966:0,0,0
x1,36:6977305,15589966
x1,36:7994165,15589966
k1,36:36135863,15589966:28166077
g1,36:36135863,15589966
)
]
$1,36:36135863,15471868
k1,36:36529079,15471868:393216
g1,36:36529079,15471868
)
(1,36:3729360,21839199:32799719,5406720,5079040
(1,36:3729360,21839199:0,5406720,5079040
r1,36:36529079,21839199:32799719,10485760,5079040
k1,36:3729360,21839199:-32799719
)
(1,36:3729360,21839199:32799719,5406720,5079040
$1,36:3925968,21839199
[1,36:3925968,21839199:32406503,5210112,4882432
(1,36:3925968,16629087:32406503,0,0
h1,36:3925968,16629087:0,0,0
k1,36:36332471,16629087:32406503
g1,36:36332471,16629087
)
(1,36:3925968,17349983:32406503,433814,131234
x1,36:6187918,17349983
k1,36:6447958,17349983:260040
x1,36:6611923,17349983
x1,36:7118579,17349983
k1,36:7378620,17349983:260041
x1,36:8034496,17349983
x1,36:8985276,17349983
x1,36:9772091,17349983
k1,36:10032131,17349983:260040
x1,36:10884416,17349983
x1,36:11835196,17349983
k1,36:12095236,17349983:260040
x1,36:13209407,17349983
x1,36:13996222,17349983
x1,36:14273443,17349983
x1,36:14878602,17349983
k1,36:15138643,17349983:260041
x1,36:16318276,17349983
k1,36:16578316,17349983:260040
x1,36:18577790,17349983
x1,36:20380855,17349983
k1,36:20640896,17349983:260041
x1,36:21099773,17349983
x1,36:21591676,17349983
x1,36:21788085,17349983
x1,36:22405037,17349983
x1,36:23355817,17349983
k1,36:23615857,17349983:260040
x1,36:24435698,17349983
x1,36:24861549,17349983
x1,36:25379998,17349983
x1,36:25978663,17349983
k1,36:26238703,17349983:260040
x1,36:27090988,17349983
k1,36:27351029,17349983:260041
x1,36:27842932,17349983
k1,36:28102972,17349983:260040
x1,36:28922813,17349983
k1,36:29182853,17349983:260040
x1,36:30460989,17349983
k1,36:30721030,17349983:260041
x1,36:31212351,17349983
x1,36:31516096,17349983
x1,36:31647035,17349983
x1,36:32400824,17349983
k1,36:32660864,17349983:260040
x1,36:33775035,17349983
x1,36:34430911,17349983
x1,36:34922814,17349983
x1,36:36332471,17349983
k1,36:36332471,17349983:0
)
(1,36:3925968,18070879:32406503,433814,124153
x1,36:4581844,18070879
x1,36:7007767,18070879
x1,36:7162890,18070879
k1,36:7561526,18070879:398636
x1,36:8315315,18070879
x1,36:9330983,18070879
x1,36:10281771,18070879
k1,36:10510985,18070879:229214
x1,36:11822147,18070879
x1,36:12772935,18070879
k1,36:13002149,18070879:229214
x1,36:13658025,18070879
x1,36:13941143,18070879
x1,36:14254335,18070879
k1,36:14483549,18070879:229214
x1,36:15795301,18070879
k1,36:16024515,18070879:229214
x1,36:16876800,18070879
x1,36:18483464,18070879
k1,36:18712678,18070879:229214
x1,36:19171555,18070879
k1,36:19400770,18070879:229215
x1,36:20318524,18070879
k1,36:20547738,18070879:229214
x1,36:21891926,18070879
k1,36:22290561,18070879:398635
x1,36:23831165,18070879
x1,36:23995130,18070879
x1,36:24829724,18070879
x1,36:24984847,18070879
k1,36:25230374,18070879:245527
x1,36:25525278,18070879
k1,36:25754492,18070879:229214
x1,36:26180343,18070879
k1,36:26409557,18070879:229214
x1,36:27360345,18070879
x1,36:27983195,18070879
x1,36:28802454,18070879
x1,36:29115056,18070879
k1,36:29344270,18070879:229214
x1,36:29836173,18070879
k1,36:30065387,18070879:229214
x1,36:30393325,18070879
x1,36:30670546,18070879
x1,36:31114677,18070879
x1,36:31442615,18070879
x1,36:32262456,18070879
k1,36:32491670,18070879:229214
x1,36:33966797,18070879
k1,36:34365433,18070879:398636
x1,36:34758841,18070879
x1,36:35045494,18070879
x1,36:35241903,18070879
x1,36:35381683,18070879
x1,36:36332471,18070879
k1,36:36332471,18070879:0
)
(1,36:3925968,18791775:32406503,433814,124153
x1,36:4909192,18791775
x1,36:5105601,18791775
x1,36:5835205,18791775
k1,36:6063611,18791775:228406
x1,36:6719487,18791775
x1,36:7002605,18791775
x1,36:7315797,18791775
k1,36:7544204,18791775:228407
x1,36:8855956,18791775
k1,36:9084362,18791775:228406
x1,36:9936647,18791775
x1,36:11543311,18791775
k1,36:11771717,18791775:228406
x1,36:12230594,18791775
k1,36:12459000,18791775:228406
x1,36:12983347,18791775
x1,36:13835632,18791775
k1,36:14064039,18791775:228407
x1,36:14555942,18791775
k1,36:14784348,18791775:228406
x1,36:15898519,18791775
x1,36:17078742,18791775
k1,36:17307148,18791775:228406
x1,36:18749839,18791775
k1,36:18978246,18791775:228407
x1,36:20289408,18791775
x1,36:21240196,18791775
x1,36:21395319,18791775
k1,36:21791531,18791775:396212
x1,36:22545320,18791775
x1,36:22822541,18791775
x1,36:23135733,18791775
x1,36:23332142,18791775
x1,36:24175570,18791775
x1,36:25224271,18791775
x1,36:25379394,18791775
k1,36:25623910,18791775:244516
x1,36:25918814,18791775
k1,36:26147220,18791775:228406
x1,36:26573071,18791775
k1,36:26801478,18791775:228407
x1,36:27424328,18791775
x1,36:28375116,18791775
x1,36:29128897,18791775
k1,36:29357303,18791775:228406
x1,36:29849206,18791775
k1,36:30077612,18791775:228406
x1,36:30733488,18791775
x1,36:31684276,18791775
k1,36:31912682,18791775:228406
x1,36:32568558,18791775
x1,36:32982615,18791775
k1,36:33211022,18791775:228407
x1,36:34194246,18791775
x1,36:34390655,18791775
x1,36:35120259,18791775
k1,36:35348665,18791775:228406
x1,36:36332471,18791775
k1,36:36332471,18791775:0
)
(1,36:3925968,19512671:32406503,433814,124153
x1,36:4253906,19512671
x1,36:4531127,19512671
x1,36:4975258,19512671
x1,36:5303196,19512671
x1,36:6123037,19512671
k1,36:6288212,19512671:165175
x1,36:7599374,19512671
x1,36:8550162,19512671
k1,36:8715338,19512671:165176
x1,36:9863117,19512671
k1,36:10028292,19512671:165175
x1,36:11143045,19512671
x1,36:11273984,19512671
x1,36:11765887,19512671
x1,36:12355703,19512671
x1,36:13094746,19512671
k1,36:13259921,19512671:165175
x1,36:14243735,19512671
k1,36:14408911,19512671:165176
x1,36:15720663,19512671
x1,36:16015567,19512671
x1,36:16507470,19512671
x1,36:17097286,19512671
x1,36:17836329,19512671
x1,36:17941311,19512671
k1,36:18147830,19512671:206519
x1,36:18639733,19512671
k1,36:18804908,19512671:165175
x1,36:19460784,19512671
x1,36:19919661,19512671
x1,36:21034406,19512671
k1,36:21199884,19512671:165478
x1,36:22544072,19512671
k1,36:22709247,19512671:165175
x1,36:23135098,19512671
k1,36:23300274,19512671:165176
x1,36:23956150,19512671
k1,36:24121325,19512671:165175
x1,36:25072105,19512671
k1,36:25237280,19512671:165175
x1,36:25401245,19512671
x1,36:25907901,19512671
k1,36:26073077,19512671:165176
x1,36:26892918,19512671
k1,36:27058093,19512671:165175
x1,36:28172264,19512671
x1,36:29024549,19512671
x1,36:30008363,19512671
x1,36:30729126,19512671
x1,36:31042318,19512671
k1,36:31207493,19512671:165175
x1,36:32321664,19512671
x1,36:32977540,19512671
x1,36:33173949,19512671
x1,36:33313729,19512671
x1,36:34264517,19512671
k1,36:34429693,19512671:165176
x1,36:34921596,19512671
k1,36:35086771,19512671:165175
x1,36:36332471,19512671
k1,36:36332471,19512671:0
)
(1,36:3925968,20233567:32406503,420246,6778
x1,36:5237130,20233567
x1,36:6187918,20233567
x1,36:6343041,20233567
k1,36:36332471,20233567:29989430
g1,36:36332471,20233567
)
(1,36:3925968,20954463:32406503,433814,131234
x1,36:4417871,20954463
k1,36:4597841,20954463:179970
x1,36:5515595,20954463
k1,36:5695564,20954463:179969
x1,36:6351440,20954463
x1,36:7203725,20954463
x1,36:7338198,20954463
k1,36:7522169,20954463:183971
x1,36:7850107,20954463
k1,36:8030076,20954463:179969
x1,36:8685952,20954463
x1,36:9100009,20954463
k1,36:9279979,20954463:179970
x1,36:9771300,20954463
x1,36:9911080,20954463
x1,36:10402983,20954463
x1,36:10599392,20954463
x1,36:11395048,20954463
k1,36:11575018,20954463:179970
x1,36:12000869,20954463
k1,36:12180838,20954463:179969
x1,36:12639715,20954463
x1,36:13328027,20954463
x1,36:14934691,20954463
k1,36:15114661,20954463:179970
x1,36:16098467,20954463
k1,36:16278436,20954463:179969
x1,36:17229224,20954463
k1,36:17409194,20954463:179970
x1,36:18457887,20954463
k1,36:18637857,20954463:179970
x1,36:18965795,20954463
x1,36:19243016,20954463
x1,36:19687147,20954463
x1,36:20015085,20954463
x1,36:20834926,20954463
k1,36:21014895,20954463:179969
x1,36:21867180,20954463
x1,36:22817960,20954463
k1,36:22997930,20954463:179970
x1,36:24112101,20954463
x1,36:24898916,20954463
x1,36:25176137,20954463
k1,36:25356106,20954463:179969
x1,36:26011982,20954463
x1,36:26798797,20954463
x1,36:27749577,20954463
k1,36:27929547,20954463:179970
x1,36:28388424,20954463
x1,36:29044300,20954463
x1,36:29240709,20954463
x1,36:30658625,20954463
x1,36:30813748,20954463
k1,36:31064650,20954463:250902
x1,36:31621440,20954463
x1,36:31931687,20954463
k1,36:32111656,20954463:179969
x1,36:32570533,20954463
x1,36:33258845,20954463
x1,36:34537571,20954463
k1,36:34717541,20954463:179970
x1,36:35569243,20954463
x1,36:36332471,20954463
k1,36:36332471,20954463:0
)
(1,36:3925968,21675359:32406503,433814,131234
x1,36:5348023,21675359
x1,36:6134838,21675359
x1,36:6412059,21675359
k1,36:6633699,21675359:221640
x1,36:7387488,21675359
x1,36:8174303,21675359
x1,36:9125083,21675359
k1,36:9346722,21675359:221639
x1,36:10068068,21675359
x1,36:10396006,21675359
x1,36:11116769,21675359
x1,36:11632274,21675359
k1,36:11853914,21675359:221640
x1,36:12247322,21675359
x1,36:12846584,21675359
x1,36:13129702,21675359
x1,36:14473890,21675359
k1,36:14724367,21675359:250477
x1,36:15380243,21675359
k1,36:15601882,21675359:221639
x1,36:16257758,21675359
x1,36:17175512,21675359
k1,36:17397152,21675359:221640
x1,36:18347940,21675359
x1,36:18631058,21675359
x1,36:19614872,21675359
k1,36:19836512,21675359:221640
x1,36:20000477,21675359
x1,36:20507133,21675359
k1,36:20728772,21675359:221639
x1,36:21842943,21675359
x1,36:22498819,21675359
x1,36:22695228,21675359
x1,36:23490884,21675359
k1,36:23712524,21675359:221640
x1,36:24564809,21675359
x1,36:25515589,21675359
k1,36:25737229,21675359:221640
x1,36:26851400,21675359
x1,36:27638215,21675359
x1,36:27915436,21675359
k1,36:28137075,21675359:221639
x1,36:28792951,21675359
x1,36:29579766,21675359
x1,36:30530546,21675359
k1,36:30752186,21675359:221640
x1,36:32063348,21675359
x1,36:33014136,21675359
x1,36:33169259,21675359
k1,36:33545171,21675359:375912
x1,36:34396873,21675359
x1,36:35160101,21675359
k1,36:35381683,21675359:221582
x1,36:36332471,21675359
k1,36:36332471,21675359:0
)
(1,36:3925968,22396255:32406503,433814,131234
x1,36:5007695,22396255
x1,36:5716664,22396255
k1,36:5887786,22396255:171122
x1,36:6084195,22396255
x1,36:7029085,22396255
k1,36:7200206,22396255:171121
x1,36:8020047,22396255
k1,36:8191169,22396255:171122
x1,36:9043454,22396255
x1,36:9207419,22396255
x1,36:9517666,22396255
x1,36:9714075,22396255
x1,36:11498867,22396255
k1,36:11669988,22396255:171121
x1,36:12161891,22396255
k1,36:12333013,22396255:171122
x1,36:13644175,22396255
x1,36:14594963,22396255
k1,36:14766084,22396255:171121
x1,36:16372748,22396255
k1,36:16543870,22396255:171122
x1,36:17199746,22396255
k1,36:17370867,22396255:171121
x1,36:17895214,22396255
x1,36:18223152,22396255
x1,36:18631312,22396255
x1,36:20007951,22396255
k1,36:20179073,22396255:171122
x1,36:20834949,22396255
x1,36:22113675,22396255
k1,36:22284797,22396255:171122
x1,36:22907647,22396255
k1,36:23078768,22396255:171121
x1,36:23504619,22396255
x1,36:24088537,22396255
k1,36:24259659,22396255:171122
x1,36:24882509,22396255
k1,36:25053630,22396255:171121
x1,36:25709506,22396255
x1,36:26549414,22396255
k1,36:26720536,22396255:171122
x1,36:27179413,22396255
x1,36:27867725,22396255
x1,36:29474389,22396255
k1,36:29645510,22396255:171121
x1,36:30136831,22396255
x1,36:30276611,22396255
x1,36:30768514,22396255
x1,36:30964923,22396255
x1,36:31432641,22396255
k1,36:31603763,22396255:171122
x1,36:32062640,22396255
k1,36:32233761,22396255:171121
x1,36:32528673,22396255
x1,36:32841865,22396255
x1,36:33038274,22396255
x1,36:33178054,22396255
x1,36:34128842,22396255
k1,36:34299964,22396255:171122
x1,36:35086779,22396255
x1,36:36332471,22396255
k1,36:36332471,22396255:0
)
(1,36:3925968,23117151:32406503,433814,131234
x1,36:4430851,23117151
k1,36:4601265,23117151:170414
x1,36:5552046,23117151
k1,36:5722453,23117151:170407
x1,36:7951959,23117151
k1,36:8122373,23117151:170414
x1,36:9106187,23117151
k1,36:9276600,23117151:170413
x1,36:9604538,23117151
k1,36:9774952,23117151:170414
x1,36:10889705,23117151
k1,36:11060119,23117151:170414
x1,36:12174872,23117151
x1,36:14010381,23117151
k1,36:14232615,23117151:222234
x1,36:14560545,23117151
k1,36:14730959,23117151:170414
x1,36:15681747,23117151
k1,36:15852160,23117151:170413
x1,36:16672001,23117151
k1,36:16842415,23117151:170414
x1,36:17465265,23117151
x1,36:18121141,23117151
x1,36:18710957,23117151
x1,36:19300773,23117151
k1,36:19471187,23117151:170414
x1,36:19963090,23117151
k1,36:20133503,23117151:170413
x1,36:20592380,23117151
x1,36:21084283,23117151
x1,36:21412221,23117151
x1,36:21602732,23117151
x1,36:22088737,23117151
x1,36:22875552,23117151
k1,36:23045966,23117151:170414
x1,36:23340878,23117151
x1,36:23654070,23117151
x1,36:23850479,23117151
x1,36:23990259,23117151
x1,36:24941047,23117151
k1,36:25111461,23117151:170414
x1,36:26422623,23117151
x1,36:27373411,23117151
k1,36:27543824,23117151:170413
x1,36:28527638,23117151
k1,36:28698052,23117151:170414
x1,36:29353928,23117151
x1,36:30107717,23117151
k1,36:30278131,23117151:170414
x1,36:30900981,23117151
x1,36:31178202,23117151
x1,36:31687803,23117151
x1,36:32140782,23117151
k1,36:32311196,23117151:170414
x1,36:32737047,23117151
x1,36:33228950,23117151
x1,36:33425359,23117151
x1,36:34515927,23117151
k1,36:34686340,23117151:170413
x1,36:35342216,23117151
k1,36:35512630,23117151:170414
x1,36:36332471,23117151
k1,36:36332471,23117151:0
)
(1,36:3925968,23838047:32406503,433814,131234
x1,36:4450315,23838047
x1,36:5662981,23838047
x1,36:5818104,23838047
k1,36:6169910,23838047:351806
x1,36:7021612,23838047
x1,36:7784840,23838047
k1,36:7998395,23838047:213555
x1,36:8949183,23838047
k1,36:9162787,23838047:213604
x1,36:9818663,23838047
k1,36:10032268,23838047:213605
x1,36:10983056,23838047
x1,36:11539846,23838047
k1,36:11753450,23838047:213604
x1,36:12081388,23838047
x1,36:12358609,23838047
x1,36:14162264,23838047
k1,36:14375869,23838047:213605
x1,36:14867772,23838047
k1,36:15081376,23838047:213604
x1,36:15540253,23838047
x1,36:16949918,23838047
k1,36:17163522,23838047:213604
x1,36:17819398,23838047
x1,36:18233455,23838047
k1,36:18447060,23838047:213605
x1,36:20676566,23838047
x1,36:20831689,23838047
k1,36:21057703,23838047:226014
x1,36:22172456,23838047
k1,36:22386060,23838047:213604
x1,36:23500813,23838047
x1,36:24975948,23838047
x1,36:25131071,23838047
k1,36:25357085,23838047:226014
x1,36:26340899,23838047
k1,36:26554504,23838047:213605
x1,36:27865666,23838047
x1,36:28816454,23838047
x1,36:28971577,23838047
k1,36:29323383,23838047:351806
x1,36:30011702,23838047
x1,36:30208111,23838047
x1,36:31051539,23838047
x1,36:31247948,23838047
x1,36:32606299,23838047
x1,36:32761422,23838047
k1,36:32987436,23838047:226014
x1,36:33807277,23838047
k1,36:34020882,23838047:213605
x1,36:35168079,23838047
k1,36:35381683,23838047:213604
x1,36:36332471,23838047
k1,36:36332471,23838047:0
)
(1,36:3925968,24558943:32406503,433814,131234
x1,36:5040139,24558943
x1,36:6220362,24558943
k1,36:6433540,24558943:213178
x1,36:7253381,24558943
k1,36:7466558,24558943:213177
x1,36:7990905,24558943
x1,36:9203571,24558943
k1,36:9416749,24558943:213178
x1,36:9908652,24558943
k1,36:10121829,24558943:213177
x1,36:10449767,24558943
k1,36:10662945,24558943:213178
x1,36:11580707,24558943
x1,36:12563931,24558943
k1,36:12777108,24558943:213177
x1,36:14744146,24558943
k1,36:14957324,24558943:213178
x1,36:16006017,24558943
k1,36:16219194,24558943:213177
x1,36:17039035,24558943
k1,36:17252213,24558943:213178
x1,36:17776560,24558943
x1,36:18989226,24558943
k1,36:19202403,24558943:213177
x1,36:19694306,24558943
k1,36:19907484,24558943:213178
x1,36:20235422,24558943
x1,36:20512643,24558943
x1,36:21102459,24558943
x1,36:21889274,24558943
k1,36:22102451,24558943:213177
x1,36:23413613,24558943
x1,36:24364401,24558943
x1,36:24519524,24558943
k1,36:24870050,24558943:350526
x1,36:26181219,24558943
x1,36:26336342,24558943
k1,36:26561822,24558943:225480
x1,36:27381663,24558943
k1,36:27594840,24558943:213177
x1,36:28250716,24558943
x1,36:29561878,24558943
k1,36:29775056,24558943:213178
x1,36:30266959,24558943
k1,36:30480136,24558943:213177
x1,36:30972039,24558943
x1,36:31988289,24558943
k1,36:32201467,24558943:213178
x1,36:32857343,24558943
x1,36:34004540,24558943
k1,36:34217717,24558943:213177
x1,36:35168505,24558943
k1,36:35381683,24558943:213178
x1,36:36332471,24558943
k1,36:36332471,24558943:0
)
(1,36:3925968,25279839:32406503,433814,131234
x1,36:4777670,25279839
x1,36:5540898,25279839
k1,36:5706410,25279839:165512
x1,36:5870375,25279839
x1,36:6377031,25279839
k1,36:6542546,25279839:165515
x1,36:7656717,25279839
x1,36:8312593,25279839
x1,36:8509002,25279839
x1,36:9304658,25279839
k1,36:9470172,25279839:165514
x1,36:10617361,25279839
k1,36:10782875,25279839:165514
x1,36:12749913,25279839
k1,36:12915427,25279839:165514
x1,36:13964120,25279839
k1,36:14129634,25279839:165514
x1,36:14949475,25279839
k1,36:15114989,25279839:165514
x1,36:15639336,25279839
x1,36:15967274,25279839
x1,36:16375434,25279839
x1,36:17326222,25279839
k1,36:17491736,25279839:165514
x1,36:18770462,25279839
x1,36:18925585,25279839
k1,36:19133120,25279839:207535
x1,36:19526528,25279839
k1,36:19692040,25279839:165512
x1,36:20937740,25279839
k1,36:21103254,25279839:165514
x1,36:22512919,25279839
k1,36:22678433,25279839:165514
x1,36:23104284,25279839
k1,36:23269798,25279839:165514
x1,36:24581550,25279839
k1,36:24747065,25279839:165515
x1,36:25402941,25279839
k1,36:25568455,25279839:165514
x1,36:28387195,25279839
x1,36:28503978,25279839
k1,36:28669492,25279839:165514
x1,36:28997430,25279839
k1,36:29162944,25279839:165514
x1,36:29588795,25279839
x1,36:30369122,25279839
x1,36:31319910,25279839
x1,36:32064857,25279839
k1,36:32230371,25279839:165514
x1,36:33082656,25279839
x1,36:34197401,25279839
k1,36:34363302,25279839:165901
x1,36:35347116,25279839
k1,36:35512630,25279839:165514
x1,36:36332471,25279839
k1,36:36332471,25279839:0
)
(1,36:3925968,26000735:32406503,433814,124153
x1,36:4581844,26000735
x1,36:6188500,26000735
g1,36:6352465,26000735
x1,36:7401166,26000735
x1,36:8384390,26000735
g1,36:8548355,26000735
x1,36:9400640,26000735
g1,36:9564605,26000735
x1,36:10678776,26000735
x1,36:12186937,26000735
g1,36:12350902,26000735
x1,36:12842805,26000735
g1,36:13006770,26000735
x1,36:13826611,26000735
g1,36:13990576,26000735
x1,36:14941364,26000735
x1,36:15686311,26000735
g1,36:15850276,26000735
x1,36:16964447,26000735
x1,36:17751262,26000735
x1,36:18028483,26000735
x1,36:18633642,26000735
g1,36:18797607,26000735
x1,36:19289510,26000735
g1,36:19453475,26000735
x1,36:20371229,26000735
g1,36:20535194,26000735
x1,36:21387479,26000735
x1,36:22502224,26000735
k1,36:36332471,26000735:13830247
g1,36:36332471,26000735
)
(1,36:3925968,26721631:32406503,0,0
g1,36:3925968,26721631
)
]
$1,36:36332471,21839199
)
g1,36:36529079,21839199
g1,36:36529079,21839199
)
(1,43:3729360,29376217:32799719,642250,275254
r1,43:3729360,29376217:0,917504,275254
(1,43:3729360,29376217:830467,642250,275254
x1,43:4166611,29376217
r1,43:4166611,29376217:0,917504,275254
g1,43:4559827,29376217
)
x1,43:5826749,29376217
x1,43:9131319,29376217
r1,43:9131319,29376217:0,917504,275254
k1,43:36529079,29376217:27397760
g1,43:36529079,29376217
)
(1,50:3729360,30602121:32799719,444328,141880
x1,50:5877598,30602121
k1,45:6006229,30602121:128631
x1,45:6806413,30602121
k1,45:6935043,30602121:128630
x1,45:7918083,30602121
x1,45:8702547,30602121
k1,45:8831178,30602121:128631
x1,45:9377082,30602121
k1,45:9505713,30602121:128631
x1,45:10306552,30602121
k1,45:10435182,30602121:128630
x1,45:11855315,30602121
x1,45:12583402,30602121
k1,45:12712033,30602121:128631
x1,45:13221896,30602121
x1,45:13549576,30602121
x1,45:14387119,30602121
x1,45:14569302,30602121
x1,45:15333437,30602121
k1,45:15462068,30602121:128631
x1,45:16736722,30602121
k1,45:16865352,30602121:128630
x1,45:17811688,30602121
k1,45:17940319,30602121:128631
x1,45:19068838,30602121
x1,45:19386694,30602121
k1,45:19515325,30602121:128631
x1,45:20025188,30602121
x1,45:20352868,30602121
x1,45:21190411,30602121
x1,45:21372594,30602121
x1,45:22136729,30602121
k1,45:22265359,30602121:128630
x1,45:22847311,30602121
x1,45:23211677,30602121
x1,45:23522973,30602121
x1,45:23705156,30602121
x1,45:24615426,30602121
k1,45:24744057,30602121:128631
x1,45:25544241,30602121
k1,45:25672872,30602121:128631
x1,45:26254824,30602121
x1,45:27492127,30602121
k1,45:27620757,30602121:128630
x1,45:28458300,30602121
k1,45:28586931,30602121:128631
x1,45:29242291,30602121
k1,45:29370922,30602121:128631
x1,45:30845464,30602121
k1,45:31036888,30602121:191424
x1,45:32601872,30602121
k1,45:32730502,30602121:128630
x1,45:34150635,30602121
k1,45:34279266,30602121:128631
x1,45:34497498,30602121
x1,45:35072897,30602121
x1,45:35582760,30602121
x1,45:36529079,30602121
k1,45:36529079,30602121:0
)
(1,50:3729360,31388553:32799719,566690,141880
x1,50:5549925,31388553
k1,45:5728164,31388553:178239
x1,45:6383524,31388553
k1,45:6561763,31388553:178239
x1,45:7763017,31388553
k1,45:7941256,31388553:178239
x1,45:8268936,31388553
x1,45:9053400,31388553
k1,45:9231639,31388553:178239
x1,45:9741502,31388553
x1,45:10069182,31388553
x1,45:10906725,31388553
x1,45:11088908,31388553
x1,45:11853043,31388553
k1,45:12031283,31388553:178240
x1,45:12613235,31388553
x1,45:12977601,31388553
x1,45:13288897,31388553
x1,45:13471080,31388553
x1,45:14381350,31388553
k1,45:14559589,31388553:178239
x1,45:15069452,31388553
k1,45:15247691,31388553:178239
x1,45:17031571,31388553
k1,45:17209810,31388553:178239
x1,45:18811497,31388553
k1,45:18989736,31388553:178239
x1,45:19789920,31388553
k1,45:19968159,31388553:178239
x1,45:20951199,31388553
x1,45:21735663,31388553
k1,45:21913902,31388553:178239
x1,45:22459806,31388553
k1,45:22638045,31388553:178239
x1,45:23766564,31388553
x1,45:24567403,31388553
x1,45:24885259,31388553
x1,45:25421339,31388553
(1,45:25421339,31388553:275251,566690,0
$1,45:25421339,31388553
(1,45:25421339,31150665:275251,328802,0
x1,45:25663822,31150665
)
$1,45:25696590,31388553
)
x1,45:25860430,31388553
k1,45:26106788,31388553:246358
x1,45:26652700,31388553
k1,45:26830939,31388553:178239
x1,45:28177690,31388553
k1,45:28355929,31388553:178239
x1,45:28829097,31388553
x1,45:30114904,31388553
k1,45:30296742,31388553:181838
x1,45:30587718,31388553
k1,45:30765958,31388553:178240
x1,45:31894477,31388553
x1,45:32695316,31388553
x1,45:33013172,31388553
k1,45:33191411,31388553:178239
x1,45:33628522,31388553
k1,45:33806761,31388553:178239
x1,45:34097737,31388553
k1,45:34275976,31388553:178239
x1,45:35804928,31388553
k1,45:35983167,31388553:178239
x1,45:36529079,31388553
k1,45:36529079,31388553:0
)
(1,50:3729360,32174985:32799719,444328,141880
x1,50:4602952,32174985
x1,50:5840902,32174985
k1,45:6008226,32174985:167324
x1,45:6991248,32174985
k1,45:7158573,32174985:167325
x1,45:7486253,32174985
x1,45:8793027,32174985
k1,45:8960351,32174985:167324
x1,45:9470214,32174985
x1,45:11107941,32174985
k1,45:11275266,32174985:167325
x1,45:11748425,32174985
k1,45:11915749,32174985:167324
x1,45:12206725,32174985
k1,45:12374050,32174985:167325
x1,45:13247634,32174985
x1,45:13720793,32174985
x1,45:14376145,32174985
k1,45:14543469,32174985:167324
x1,45:15708674,32174985
k1,45:15875998,32174985:167324
x1,45:16385861,32174985
k1,45:16553186,32174985:167325
x1,45:17171842,32174985
x1,45:18664081,32174985
k1,45:18831405,32174985:167324
x1,45:19122381,32174985
k1,45:19289706,32174985:167325
x1,45:19799569,32174985
x1,45:20127249,32174985
x1,45:20964792,32174985
x1,45:21146975,32174985
x1,45:21911110,32174985
k1,45:22078434,32174985:167324
x1,45:22660386,32174985
x1,45:23024752,32174985
x1,45:23336048,32174985
x1,45:24028094,32174985
k1,45:24195418,32174985:167324
x1,45:24996257,32174985
x1,45:25760392,32174985
x1,45:26124758,32174985
x1,45:26436054,32174985
x1,45:27227069,32174985
x1,45:27348317,32174985
k1,45:27561931,32174985:213614
x1,45:28107843,32174985
x1,45:28435523,32174985
x1,45:28617706,32174985
x1,45:29438865,32174985
x1,45:30239704,32174985
k1,45:30407028,32174985:167324
x1,45:31280620,32174985
x1,45:32518570,32174985
k1,45:32685895,32174985:167325
x1,45:33595527,32174985
k1,45:33762851,32174985:167324
x1,45:34381507,32174985
x1,45:35255081,32174985
x1,45:35437264,32174985
x1,45:36529079,32174985
k1,45:36529079,32174985:0
)
(1,50:3729360,32961417:32799719,444328,141880
x1,50:4239223,32961417
k1,45:4406760,32961417:167537
x1,45:4916623,32961417
x1,45:5627679,32961417
x1,45:6646750,32961417
k1,45:6814287,32961417:167537
x1,45:7687879,32961417
x1,45:8670901,32961417
k1,45:8838438,32961417:167537
x1,45:9966957,32961417
x1,45:10767796,32961417
x1,45:11085652,32961417
x1,45:11785572,32961417
k1,45:11999822,32961417:214250
x1,45:13456013,32961417
k1,45:13623550,32961417:167537
x1,45:14424389,32961417
k1,45:14591926,32961417:167537
x1,45:15465518,32961417
x1,45:16703468,32961417
k1,45:16871005,32961417:167537
x1,45:18217101,32961417
k1,45:18384638,32961417:167537
x1,45:19222181,32961417
k1,45:19389718,32961417:167537
x1,45:20518237,32961417
x1,45:20836093,32961417
k1,45:21003630,32961417:167537
x1,45:21549542,32961417
k1,45:21717079,32961417:167537
x1,45:22517918,32961417
k1,45:22685455,32961417:167537
x1,45:23195318,32961417
x1,45:23522998,32961417
x1,45:24360541,32961417
x1,45:24542724,32961417
x1,45:25306859,32961417
k1,45:25474395,32961417:167536
x1,45:26347987,32961417
x1,45:27985699,32961417
k1,45:28153236,32961417:167537
x1,45:28663099,32961417
k1,45:28830636,32961417:167537
x1,45:29631475,32961417
k1,45:29799012,32961417:167537
x1,45:31073019,32961417
k1,45:31240556,32961417:167537
x1,45:31786468,32961417
k1,45:31954005,32961417:167537
x1,45:33082524,32961417
x1,45:33883363,32961417
x1,45:34201219,32961417
x1,45:34901139,32961417
k1,45:35069600,32961417:168461
x1,45:36489751,32961417
x1,45:36610999,32961417
k1,45:36529079,32961417:0
)
(1,50:3729360,33747849:32799719,444328,141880
x1,50:4675696,33747849
k1,45:4854765,33747849:179069
x1,45:5946580,33747849
x1,45:6274260,33747849
x1,45:6966299,33747849
k1,45:7145368,33747849:179069
x1,45:7691280,33747849
k1,45:7870348,33747849:179068
x1,45:8743940,33747849
x1,45:9726962,33747849
k1,45:9906031,33747849:179069
x1,45:11034550,33747849
x1,45:11835389,33747849
x1,45:12153245,33747849
x1,45:12689325,33747849
k1,45:12868394,33747849:179069
x1,45:13305505,33747849
k1,45:13484574,33747849:179069
x1,45:14030486,33747849
k1,45:14209554,33747849:179068
x1,45:14974345,33747849
x1,45:15484208,33747849
x1,45:15848584,33747849
x1,45:16940399,33747849
k1,45:17119468,33747849:179069
x1,45:17811514,33747849
x1,45:18466874,33747849
x1,45:20231737,33747849
k1,45:20480583,33747849:248846
x1,45:21099239,33747849
x1,45:21337790,33747849
k1,45:21516859,33747849:179069
x1,45:22499899,33747849
x1,45:22956683,33747849
k1,45:23135752,33747849:179069
x1,45:24118774,33747849
k1,45:24297843,33747849:179069
x1,45:25499089,33747849
k1,45:25678157,33747849:179068
x1,45:26224069,33747849
k1,45:26403138,33747849:179069
x1,45:27203977,33747849
k1,45:27383046,33747849:179069
x1,45:28330020,33747849
x1,45:29567970,33747849
k1,45:29747039,33747849:179069
x1,45:30111405,33747849
x1,45:30422701,33747849
x1,45:31260244,33747849
k1,45:31439312,33747849:179068
x1,45:32530472,33747849
x1,45:33804471,33747849
k1,45:33983540,33747849:179069
x1,45:34929876,33747849
x1,45:35804098,33747849
k1,45:35983167,33747849:179069
x1,45:36529079,33747849
k1,45:36529079,33747849:0
)
(1,50:3729360,34534281:32799719,444328,141880
x1,50:4894583,34534281
x1,50:6350775,34534281
k1,45:6560731,34534281:209956
x1,45:7106643,34534281
k1,45:7316599,34534281:209956
x1,45:8190191,34534281
x1,45:9591981,34534281
k1,45:9813465,34534281:221484
x1,45:10396073,34534281
k1,45:10606029,34534281:209956
x1,45:11480258,34534281
x1,45:12754912,34534281
k1,45:12964868,34534281:209956
x1,45:13510780,34534281
k1,45:13720736,34534281:209956
x1,45:14230599,34534281
x1,45:14941655,34534281
x1,45:15960726,34534281
k1,45:16170682,34534281:209956
x1,45:17553466,34534281
k1,45:17763422,34534281:209956
x1,45:18527566,34534281
k1,45:18737521,34534281:209955
x1,45:19683857,34534281
x1,45:21613853,34534281
k1,45:21823809,34534281:209956
x1,45:22697401,34534281
x1,45:23935351,34534281
k1,45:24145307,34534281:209956
x1,45:24691219,34534281
k1,45:24901175,34534281:209956
x1,45:25192151,34534281
k1,45:25402107,34534281:209956
x1,45:26530626,34534281
x1,45:27331465,34534281
x1,45:27649321,34534281
k1,45:27859277,34534281:209956
x1,45:28659461,34534281
k1,45:28869417,34534281:209956
x1,45:29779705,34534281
x1,45:30216816,34534281
x1,45:31181495,34534281
k1,45:31523002,34534281:341507
x1,45:32178353,34534281
x1,45:33998936,34534281
k1,45:34208892,34534281:209956
x1,45:35518939,34534281
k1,45:35728895,34534281:209956
x1,45:36529079,34534281
k1,45:36529079,34534281:0
)
(1,50:3729360,35320713:32799719,444328,141880
x1,50:4566248,35320713
x1,50:5585311,35320713
k1,45:5784783,35320713:199472
x1,45:6075759,35320713
x1,45:6393615,35320713
x1,45:7012271,35320713
x1,45:7412686,35320713
x1,45:8541205,35320713
x1,45:9196547,35320713
k1,45:9396019,35320713:199472
x1,45:10706721,35320713
x1,45:11617009,35320713
k1,45:11816481,35320713:199472
x1,45:12326344,35320713
k1,45:12525816,35320713:199472
x1,45:12853496,35320713
x1,45:13134648,35320713
x1,45:14080975,35320713
k1,45:14280447,35320713:199472
x1,45:15081286,35320713
k1,45:15280758,35320713:199472
x1,45:15571734,35320713
x1,45:15889590,35320713
x1,45:16326701,35320713
x1,45:17709492,35320713
k1,45:17908963,35320713:199471
x1,45:18454875,35320713
k1,45:18654347,35320713:199472
x1,45:18945323,35320713
k1,45:19144795,35320713:199472
x1,45:20273314,35320713
x1,45:21074153,35320713
x1,45:21555849,35320713
k1,45:21764229,35320713:208380
x1,45:22382885,35320713
x1,45:23220428,35320713
k1,45:23419900,35320713:199472
x1,45:24803337,35320713
x1,45:27843527,35320713
k1,45:28051906,35320713:208379
x1,45:29217129,35320713
k1,45:29416601,35320713:199472
x1,45:30472368,35320713
k1,45:30671840,35320713:199472
x1,45:31618176,35320713
k1,45:31817648,35320713:199472
x1,45:32108624,35320713
k1,45:32308096,35320713:199472
x1,45:33582112,35320713
k1,45:33781584,35320713:199472
x1,45:34946807,35320713
x1,45:35783695,35320713
k1,45:35983167,35320713:199472
x1,45:36529079,35320713
k1,45:36529079,35320713:0
)
(1,50:3729360,36107145:32799719,566690,141880
x1,50:4638992,36107145
x1,50:5148855,36107145
x1,50:6240670,36107145
k1,45:6418018,36107145:177348
x1,45:7546537,36107145
x1,45:8347376,36107145
x1,45:8665232,36107145
x1,45:9201312,36107145
k1,45:9378660,36107145:177348
x1,45:10361682,36107145
k1,45:10539030,36107145:177348
x1,45:12286861,36107145
k1,45:12464209,36107145:177348
x1,45:13082865,36107145
k1,45:13260212,36107145:177347
x1,45:14206548,36107145
x1,45:14971339,36107145
x1,45:16263043,36107145
k1,45:16443768,36107145:180725
x1,45:17062424,36107145
x1,45:17377000,36107145
x1,45:17658152,36107145
k1,45:17835500,36107145:177348
x1,45:19254995,36107145
k1,45:19432343,36107145:177348
x1,45:19723319,36107145
x1,45:20041175,36107145
x1,45:20659831,36107145
x1,45:21060246,36107145
x1,45:22188765,36107145
x1,45:22844107,36107145
k1,45:23021455,36107145:177348
x1,45:24332157,36107145
x1,45:25242445,36107145
k1,45:25419793,36107145:177348
x1,45:26547657,36107145
x1,45:26912023,36107145
x1,45:28186021,36107145
k1,45:28363369,36107145:177348
x1,45:28873232,36107145
x1,45:29164208,36107145
x1,45:29730432,36107145
x1,45:31004430,36107145
(1,45:31004430,36107145:275251,566690,0
$1,45:31004430,36107145
(1,45:31004430,35869257:275251,328802,0
x1,45:31246913,35869257
)
$1,45:31279681,36107145
)
x1,45:31443521,36107145
k1,45:31687204,36107145:243683
x1,45:32233116,36107145
k1,45:32410464,36107145:177348
x1,45:33757207,36107145
k1,45:33934555,36107145:177348
x1,45:34553849,36107145
x1,45:34881529,36107145
x1,45:35172505,36107145
x1,45:36610999,36107145
k1,45:36529079,36107145:0
)
(1,50:3729360,36893577:32799719,566690,141880
x1,50:4093726,36893577
g1,45:4257566,36893577
x1,45:5859237,36893577
g1,45:6023077,36893577
x1,45:7006099,36893577
g1,45:7169939,36893577
x1,45:8298458,36893577
x1,45:8953818,36893577
x1,45:9426977,36893577
x1,45:10919862,36893577
g1,45:11083702,36893577
x1,45:12394404,36893577
x1,45:13304692,36893577
g1,45:13468532,36893577
x1,45:14378164,36893577
g1,45:14542004,36893577
x1,45:15160660,36893577
g1,45:15324500,36893577
x1,45:16635202,36893577
g1,45:16799042,36893577
x1,45:17090018,36893577
x1,45:18092050,36893577
x1,45:18456416,36893577
x1,45:18767712,36893577
x1,45:19048864,36893577
g1,45:19212704,36893577
x1,45:19722567,36893577
g1,45:19886407,36893577
x1,45:20760636,36893577
x1,45:21125002,36893577
x1,45:21962545,36893577
g1,45:22126385,36893577
x1,45:23327657,36893577
x1,45:23618633,36893577
x1,45:24419472,36893577
g1,45:24583312,36893577
x1,45:25966096,36893577
g1,45:26129936,36893577
x1,45:26675848,36893577
g1,45:26839688,36893577
x1,45:27130664,36893577
g1,45:27294504,36893577
x1,45:28423023,36893577
x1,45:29223862,36893577
x1,45:29541718,36893577
(1,45:29541718,36893577:275251,566690,0
$1,45:29541718,36893577
(1,45:29541718,36655689:275251,328802,4845
x1,45:29784201,36655689
)
$1,45:29816969,36893577
)
x1,45:29980809,36893577
k1,45:36529079,36893577:6548270
g1,50:36529079,36893577
)
(1,50:3729360,37680009:32799719,444328,141880
x1,50:6023095,37680009
k1,45:6194797,37680009:171702
x1,45:6958941,37680009
k1,45:7130644,37680009:171703
x1,45:7749300,37680009
x1,45:8695618,37680009
x1,45:9533161,37680009
k1,45:9704863,37680009:171702
x1,45:10578455,37680009
x1,45:11561477,37680009
k1,45:11733180,37680009:171703
x1,45:12861699,37680009
x1,45:13662538,37680009
x1,45:13980394,37680009
x1,45:14516474,37680009
k1,45:14688176,37680009:171702
x1,45:15962183,37680009
k1,45:16133886,37680009:171703
x1,45:18208732,37680009
x1,45:20065346,37680009
k1,45:20237048,37680009:171702
x1,45:20746911,37680009
x1,45:21220070,37680009
x1,45:22020254,37680009
x1,45:23039980,37680009
k1,45:23211683,37680009:171703
x1,45:24012522,37680009
x1,45:24485690,37680009
x1,45:25607657,37680009
k1,45:25779359,37680009:171702
x1,45:27890903,37680009
k1,45:28062606,37680009:171703
x1,45:28862790,37680009
k1,45:29034492,37680009:171702
x1,45:29580404,37680009
k1,45:29752107,37680009:171703
x1,45:30552946,37680009
k1,45:30724648,37680009:171702
x1,45:31999302,37680009
k1,45:32171005,37680009:171703
x1,45:33044579,37680009
x1,45:33226762,37680009
x1,45:33990897,37680009
k1,45:34162599,37680009:171702
x1,45:35291118,37680009
x1,45:35946478,37680009
x1,45:36419637,37680009
x1,45:36637869,37680009
k1,50:36529079,37680009:0
)
(1,50:3729360,38466441:32799719,444328,141880
x1,50:5222245,38466441
k1,45:5349684,38466441:127439
x1,45:6660386,38466441
x1,45:7570674,38466441
k1,45:7698114,38466441:127440
x1,45:9299801,38466441
k1,45:9427240,38466441:127439
x1,45:10045896,38466441
x1,45:10360472,38466441
x1,45:10641624,38466441
k1,45:10769064,38466441:127440
x1,45:12006376,38466441
k1,45:12133815,38466441:127439
x1,45:13917685,38466441
k1,45:14045125,38466441:127440
x1,45:15246389,38466441
k1,45:15373828,38466441:127439
x1,45:15883036,38466441
x1,45:17484714,38466441
x1,45:17605962,38466441
k1,45:17796989,38466441:191027
x1,45:18452341,38466441
x1,45:18763637,38466441
x1,45:19736180,38466441
k1,45:19863620,38466441:127440
x1,45:21174322,38466441
x1,45:22084610,38466441
k1,45:22212049,38466441:127439
x1,45:22830705,38466441
x1,45:23145281,38466441
x1,45:23426433,38466441
k1,45:23553872,38466441:127439
x1,45:24791184,38466441
k1,45:24918624,38466441:127440
x1,45:25792216,38466441
x1,45:27321160,38466441
k1,45:27448599,38466441:127439
x1,45:28212743,38466441
k1,45:28340183,38466441:127440
x1,45:29141022,38466441
k1,45:29268461,38466441:127439
x1,45:30033252,38466441
x1,45:30651908,38466441
x1,45:30969764,38466441
x1,45:31796828,38466441
k1,45:31924268,38466441:127440
x1,45:32470180,38466441
k1,45:32597619,38466441:127439
x1,45:34672465,38466441
x1,45:36529079,38466441
k1,45:36529079,38466441:0
)
(1,50:3729360,39252873:32799719,566690,141880
x1,50:4239223,39252873
x1,50:4712382,39252873
x1,50:5512566,39252873
x1,50:6787220,39252873
k1,45:6997800,39252873:210580
x1,45:7507663,39252873
k1,45:7718244,39252873:210581
x1,45:8227452,39252873
x1,45:9319267,39252873
k1,45:9529847,39252873:210580
x1,45:10912639,39252873
(1,45:10912639,39252873:275251,566690,0
$1,45:10912639,39252873
(1,45:10912639,39014985:275251,328802,0
x1,45:11155122,39014985
)
$1,45:11187890,39252873
)
x1,45:11351730,39252873
k1,45:11695112,39252873:343382
x1,45:12459912,39252873
k1,45:12670492,39252873:210580
x1,45:13253100,39252873
x1,45:14090643,39252873
k1,45:14301223,39252873:210580
x1,45:15647966,39252873
k1,45:15858547,39252873:210581
x1,45:17169249,39252873
x1,45:18243377,39252873
k1,45:18465642,39252873:222265
x1,45:18793322,39252873
x1,45:19620386,39252873
k1,45:19830967,39252873:210581
x1,45:20522358,39252873
x1,45:21129222,39252873
k1,45:21339802,39252873:210580
x1,45:22140641,39252873
x1,45:22613809,39252873
x1,45:23735776,39252873
k1,45:23946356,39252873:210580
x1,45:24492268,39252873
k1,45:24702849,39252873:210581
x1,45:25212712,39252873
x1,45:25685871,39252873
x1,45:26486055,39252873
x1,45:27760709,39252873
k1,45:27971289,39252873:210580
x1,45:28589945,39252873
x1,45:30154928,39252873
k1,45:30365509,39252873:210581
x1,45:31239101,39252873
x1,45:32477051,39252873
k1,45:32687631,39252873:210580
x1,45:33597263,39252873
k1,45:33807844,39252873:210581
x1,45:34426500,39252873
k1,45:34637080,39252873:210580
x1,45:35437264,39252873
x1,45:36529079,39252873
k1,45:36529079,39252873:0
)
(1,50:3729360,40039305:32799719,444328,141880
x1,50:5307454,40039305
k1,45:5495039,40039305:187585
x1,45:6295223,40039305
k1,45:6482808,40039305:187585
x1,45:6773784,40039305
k1,45:6961369,40039305:187585
x1,45:7908343,40039305
x1,45:9000158,40039305
k1,45:9187742,40039305:187584
x1,45:10134078,40039305
k1,45:10321663,40039305:187585
x1,45:11085807,40039305
k1,45:11273392,40039305:187585
x1,45:12401911,40039305
x1,45:13202750,40039305
x1,45:13520606,40039305
k1,45:13708191,40039305:187585
x1,45:14326847,40039305
x1,45:15090982,40039305
x1,45:16110708,40039305
k1,45:16298293,40039305:187585
x1,45:17608995,40039305
x1,45:18683123,40039305
k1,45:18957517,40039305:274394
x1,45:20522501,40039305
k1,45:20710086,40039305:187585
x1,45:21510925,40039305
x1,45:21984093,40039305
x1,45:23106060,40039305
k1,45:23293645,40039305:187585
x1,45:24093829,40039305
k1,45:24281414,40039305:187585
x1,45:25409933,40039305
x1,45:27085019,40039305
k1,45:27272604,40039305:187585
x1,45:28255644,40039305
x1,45:29040108,40039305
k1,45:29227693,40039305:187585
x1,45:29773597,40039305
k1,45:29961182,40039305:187585
x1,45:30908166,40039305
k1,45:31095726,40039305:187560
x1,45:31896565,40039305
x1,45:32369733,40039305
x1,45:33491700,40039305
k1,45:33679285,40039305:187585
x1,45:34625621,40039305
k1,45:34813206,40039305:187585
x1,45:35722838,40039305
k1,45:35910423,40039305:187585
x1,45:36529079,40039305
k1,45:36529079,40039305:0
)
(1,50:3729360,40825737:32799719,444328,141880
x1,50:4894583,40825737
x1,50:5986398,40825737
k1,45:6135433,40825737:149035
x1,45:6790793,40825737
k1,45:6939829,40825737:149036
x1,45:9342355,40825737
k1,45:9491390,40825737:149035
x1,45:11420749,40825737
k1,45:11574720,40825737:153971
x1,45:12157328,40825737
k1,45:12306363,40825737:149035
x1,45:13289385,40825737
k1,45:13438421,40825737:149036
x1,45:14639029,40825737
k1,45:14788064,40825737:149035
x1,45:15115744,40825737
x1,45:15396896,40825737
x1,45:16088287,40825737
x1,45:16406143,40825737
k1,45:16555179,40825737:149036
x1,45:17392067,40825737
x1,45:17901275,40825737
x1,45:19211970,40825737
k1,45:19361005,40825737:149035
x1,45:19651981,40825737
k1,45:19801016,40825737:149035
x1,45:20674608,40825737
x1,45:21657630,40825737
k1,45:21806666,40825737:149036
x1,45:22753002,40825737
k1,45:22902037,40825737:149035
x1,45:24102645,40825737
k1,45:24251681,40825737:149036
x1,45:24761544,40825737
x1,45:25234703,40825737
x1,45:26034887,40825737
x1,45:27054613,40825737
k1,45:27203648,40825737:149035
x1,45:27822304,40825737
x1,45:29387287,40825737
k1,45:29536323,40825737:149036
x1,45:30191674,40825737
x1,45:30512801,40825737
k1,45:30661836,40825737:149035
x1,45:31535428,40825737
x1,45:32773378,40825737
k1,45:32922414,40825737:149036
x1,45:33359525,40825737
k1,45:33508560,40825737:149035
x1,45:34345448,40825737
x1,45:34854656,40825737
x1,45:36529079,40825737
k1,45:36529079,40825737:0
)
(1,50:3729360,41612169:32799719,444328,141880
x1,50:4384720,41612169
k1,45:4553799,41612169:169079
x1,45:4844775,41612169
k1,45:5013855,41612169:169080
x1,45:7416381,41612169
k1,45:7585460,41612169:169079
x1,45:8822772,41612169
k1,45:8991851,41612169:169079
x1,45:9610507,41612169
x1,45:11175490,41612169
k1,45:11344570,41612169:169080
x1,45:12145409,41612169
k1,45:12314488,41612169:169079
x1,45:12933144,41612169
x1,45:13660584,41612169
x1,45:15226232,41612169
x1,45:16063775,41612169
k1,45:16232854,41612169:169079
x1,45:17925638,41612169
k1,45:18144517,41612169:218879
x1,45:18799868,41612169
x1,45:19510924,41612169
x1,45:20529995,41612169
k1,45:20699074,41612169:169079
x1,45:21499913,41612169
x1,45:21827593,41612169
x1,45:22336801,41612169
x1,45:23392576,41612169
k1,45:23561655,41612169:169079
x1,45:24872357,41612169
x1,45:25782645,41612169
k1,45:25951725,41612169:169080
x1,45:26934747,41612169
k1,45:27103826,41612169:169079
x1,45:27722482,41612169
x1,45:28668800,41612169
k1,45:28837879,41612169:169079
x1,45:29347742,41612169
x1,45:29820901,41612169
x1,45:30621085,41612169
x1,45:31895739,41612169
k1,45:32064819,41612169:169080
x1,45:32683475,41612169
x1,45:34248458,41612169
k1,45:34417537,41612169:169079
x1,45:35291129,41612169
x1,45:36529079,41612169
k1,45:36529079,41612169:0
)
(1,50:3729360,42398601:32799719,444328,141880
x1,50:4348016,42398601
x1,45:4662592,42398601
x1,45:4943744,42398601
k1,45:5118068,42398601:174324
x1,45:5627931,42398601
x1,45:6338987,42398601
x1,45:7358058,42398601
k1,45:7532382,42398601:174324
x1,45:8952533,42398601
k1,45:9126857,42398601:174324
x1,45:9672769,42398601
k1,45:9847093,42398601:174324
x1,45:10138069,42398601
x1,45:11539213,42398601
k1,45:11773824,42398601:234611
x1,45:13248376,42398601
k1,45:13425321,42398601:176945
x1,45:14625929,42398601
k1,45:14800253,42398601:174324
x1,45:15310116,42398601
x1,45:15783275,42398601
x1,45:16583459,42398601
x1,45:17603185,42398601
k1,45:17777509,42398601:174324
x1,45:18760531,42398601
k1,45:18934855,42398601:174324
x1,45:19371966,42398601
k1,45:19546290,42398601:174324
x1,45:20164946,42398601
x1,45:21729920,42398601
k1,45:21904244,42398601:174324
x1,45:22486852,42398601
x1,45:23324395,42398601
k1,45:23498719,42398601:174324
x1,45:24845462,42398601
k1,45:25019786,42398601:174324
x1,45:26330488,42398601
x1,45:27240776,42398601
k1,45:27415099,42398601:174323
x1,45:28288683,42398601
k1,45:28463007,42398601:174324
x1,45:28753983,42398601
k1,45:28928307,42398601:174324
x1,45:29438170,42398601
x1,45:30149226,42398601
x1,45:31168297,42398601
k1,45:31342621,42398601:174324
x1,45:31670301,42398601
x1,45:31961277,42398601
x1,45:33079317,42398601
k1,45:33253641,42398601:174324
x1,45:33799553,42398601
k1,45:33973877,42398601:174324
x1,45:34483085,42398601
x1,45:34847451,42398601
x1,45:35138427,42398601
x1,45:35830473,42398601
x1,45:36522519,42398601
x1,45:36643767,42398601
k1,45:36529079,42398601:0
)
(1,50:3729360,43185033:32799719,566690,141880
x1,50:4728124,43185033
g1,45:4891964,43185033
x1,45:5401827,43185033
x1,45:6112883,43185033
x1,45:7531723,43185033
g1,45:7695563,43185033
x1,45:8205426,43185033
g1,45:8369266,43185033
x1,45:9170105,43185033
g1,45:9333945,43185033
x1,45:11300007,43185033
g1,45:11463847,43185033
x1,45:12009759,43185033
g1,45:12173599,43185033
x1,45:12682807,43185033
x1,45:13047173,43185033
x1,45:13338149,43185033
x1,45:14030195,43185033
x1,45:14722241,43185033
g1,45:14886081,43185033
x1,45:15795713,43185033
g1,45:15959553,43185033
x1,45:16578209,43185033
g1,45:16742049,43185033
x1,45:17907272,43185033
x1,45:18999087,43185033
g1,45:19162927,43185033
x1,45:19818287,43185033
g1,45:19982127,43185033
x1,45:20782966,43185033
g1,45:20946806,43185033
x1,45:22730676,43185033
g1,45:22894516,43185033
x1,45:23440428,43185033
g1,45:23604268,43185033
x1,45:24405107,43185033
g1,45:24568947,43185033
x1,45:25114851,43185033
x1,45:25697459,43185033
x1,45:26170618,43185033
x1,45:27262433,43185033
g1,45:27426273,43185033
x1,45:28663585,43185033
g1,45:28827425,43185033
x1,45:29337288,43185033
g1,45:29501128,43185033
x1,45:30301967,43185033
g1,45:30465807,43185033
x1,45:31594326,43185033
x1,45:33232708,43185033
g1,45:33396548,43185033
x1,45:34888796,43185033
(1,45:34888796,43185033:275251,566690,0
$1,45:34888796,43185033
(1,45:34888796,42947145:275251,328802,4845
x1,45:35131279,42947145
)
$1,45:35164047,43185033
)
x1,45:35327887,43185033
k1,45:36529079,43185033:1201192
g1,50:36529079,43185033
)
(1,50:3729360,43971465:32799719,566690,141880
x1,50:5804862,43971465
x1,46:6122718,43971465
x1,46:6658798,43971465
k1,46:6873121,43971465:214323
x1,46:7782753,43971465
k1,46:7997076,43971465:214323
x1,46:8615732,43971465
k1,46:8830054,43971465:214322
x1,46:9776390,43971465
x1,46:10541181,43971465
x1,46:11669045,43971465
k1,46:11883368,43971465:214323
x1,46:13703933,43971465
k1,46:13918256,43971465:214323
x1,46:14464160,43971465
k1,46:14678483,43971465:214323
x1,46:16170723,43971465
k1,46:16385045,43971465:214322
x1,46:17295333,43971465
x1,46:19042509,43971465
k1,46:19256832,43971465:214323
x1,46:19802744,43971465
k1,46:20017067,43971465:214323
x1,46:21692147,43971465
(1,46:21692147,43971465:275251,566690,0
$1,46:21692147,43971465
(1,46:21692147,43733577:275251,328802,4845
x1,46:21934630,43733577
)
$1,46:21967398,43971465
)
x1,46:22131238,43971465
k1,46:22485846,43971465:354608
x1,46:23031758,43971465
k1,46:23246081,43971465:214323
x1,46:24592832,43971465
k1,46:24807155,43971465:214323
x1,46:25280323,43971465
x1,46:26566130,43971465
k1,46:26793073,43971465:226943
x1,46:28139816,43971465
k1,46:28354139,43971465:214323
x1,46:29154978,43971465
k1,46:29369301,43971465:214323
x1,46:29879164,43971465
x1,46:30352323,43971465
x1,46:31152507,43971465
x1,46:32427161,43971465
k1,46:32641483,43971465:214322
x1,46:34316560,43971465
k1,46:34530883,43971465:214323
x1,46:35331722,43971465
k1,46:35546045,43971465:214323
x1,46:36419637,43971465
x1,46:36637869,43971465
k1,50:36529079,43971465:0
)
(1,50:3729360,44757897:32799719,444328,141880
x1,50:4967310,44757897
k1,46:5132736,44757897:165426
x1,46:5678648,44757897
k1,46:5844075,44757897:165427
x1,46:6135051,44757897
k1,46:6300477,44757897:165426
x1,46:7428996,44757897
x1,46:8229835,44757897
x1,46:8547691,44757897
k1,46:8713117,44757897:165426
x1,46:9878331,44757897
k1,46:10043758,44757897:165427
x1,46:11244366,44757897
k1,46:11409792,44757897:165426
x1,46:12756543,44757897
k1,46:12921969,44757897:165426
x1,46:13650064,44757897
x1,46:14123223,44757897
x1,46:15142294,44757897
k1,46:15307721,44757897:165427
x1,46:15817584,44757897
x1,46:16290743,44757897
x1,46:17090927,44757897
x1,46:18583813,44757897
k1,46:18749239,44757897:165426
x1,46:19549423,44757897
k1,46:19714849,44757897:165426
x1,46:20625137,44757897
x1,46:21608159,44757897
k1,46:21773585,44757897:165426
x1,46:23229784,44757897
k1,46:23395211,44757897:165427
x1,46:25214466,44757897
k1,46:25379892,44757897:165426
x1,46:26508411,44757897
k1,46:26673837,44757897:165426
x1,46:27474676,44757897
k1,46:27640103,44757897:165427
x1,46:28149966,44757897
x1,46:28623125,44757897
x1,46:29423309,44757897
x1,46:30697963,44757897
k1,46:30863389,44757897:165426
x1,46:31409301,44757897
k1,46:31574727,44757897:165426
x1,46:32921470,44757897
k1,46:33086897,44757897:165427
x1,46:33960489,44757897
x1,46:35198439,44757897
k1,46:35363865,44757897:165426
x1,46:36529079,44757897
k1,46:36529079,44757897:0
)
(1,50:3729360,45544329:32799719,444328,141880
x1,50:5076111,45544329
k1,46:5290601,45544329:214490
x1,46:6164193,45544329
x1,46:7402143,45544329
k1,46:7616633,45544329:214490
x1,46:8454176,45544329
x1,46:9509943,45544329
k1,46:9724432,45544329:214489
x1,46:10525271,45544329
k1,46:10739761,45544329:214490
x1,46:11868280,45544329
x1,46:12669119,45544329
x1,46:12986975,45544329
k1,46:13201465,45544329:214490
x1,46:13710673,45544329
x1,46:14028529,45544329
x1,46:14501688,45544329
x1,46:15520759,45544329
k1,46:15735249,45544329:214490
x1,46:16245112,45544329
x1,46:16718271,45544329
x1,46:17518455,45544329
x1,46:19175181,45544329
k1,46:19402333,45544329:227152
x1,46:20530852,45544329
x1,46:21331691,45544329
x1,46:21649547,45544329
x1,46:22185627,45544329
k1,46:22400117,45544329:214490
x1,46:23309749,45544329
k1,46:23524238,45544329:214489
x1,46:24142894,45544329
k1,46:24357384,45544329:214490
x1,46:25267672,45544329
x1,46:26250694,45544329
k1,46:26465184,45544329:214490
x1,46:27411520,45544329
x1,46:28176311,45544329
x1,46:29304175,45544329
k1,46:29518665,45544329:214490
x1,46:30064569,45544329
k1,46:30279059,45544329:214490
x1,46:31771299,45544329
k1,46:31985788,45544329:214489
x1,46:32896076,45544329
x1,46:34643252,45544329
k1,46:34857742,45544329:214490
x1,46:35367605,45544329
k1,46:35582095,45544329:214490
x1,46:36529079,45544329
k1,46:36529079,45544329:0
)
(1,50:3729360,46330761:32799719,566690,141880
x1,50:4530199,46330761
x1,50:5003367,46330761
x1,50:5870406,46330761
(1,46:5870406,46330761:702022,566690,0
$1,46:5870406,46330761
(1,46:5870406,46092873:702022,328802,70075
x1,46:6112889,46092873
x1,46:6234130,46092873
g1,46:6297177,46092873
x1,46:6539660,46092873
)
$1,46:6572428,46330761
)
x1,46:6736268,46330761
k1,46:6939293,46330761:203025
x1,46:8213300,46330761
k1,46:8376736,46330761:163436
x1,46:9359758,46330761
k1,46:9523194,46330761:163436
x1,46:10360737,46330761
k1,46:10524172,46330761:163435
x1,46:11689395,46330761
k1,46:11852831,46330761:163436
x1,46:13600662,46330761
k1,46:13764098,46330761:163436
x1,46:14564937,46330761
k1,46:14728372,46330761:163435
x1,46:15674708,46330761
x1,46:16621682,46330761
k1,46:16785118,46330761:163436
x1,46:17403774,46330761
k1,46:17567210,46330761:163436
x1,46:18513546,46330761
x1,46:19278337,46330761
x1,46:20406201,46330761
k1,46:20569637,46330761:163436
x1,46:21079500,46330761
k1,46:21242935,46330761:163435
x1,46:22043774,46330761
k1,46:22207210,46330761:163436
x1,46:23335729,46330761
x1,46:23954385,46330761
x1,46:24354800,46330761
x1,46:25265088,46330761
k1,46:25428524,46330761:163436
x1,46:25974436,46330761
k1,46:26137871,46330761:163435
x1,46:26938710,46330761
k1,46:27102146,46330761:163436
x1,46:28267369,46330761
x1,46:29104257,46330761
k1,46:29267693,46330761:163436
x1,46:29813605,46330761
k1,46:29977041,46330761:163436
x1,46:30486904,46330761
x1,46:30960063,46330761
x1,46:31979134,46330761
k1,46:32142569,46330761:163435
x1,46:32652432,46330761
x1,46:33125591,46330761
x1,46:33925775,46330761
x1,46:35200429,46330761
k1,46:35363865,46330761:163436
x1,46:36529079,46330761
k1,46:36529079,46330761:0
)
(1,50:3729360,47117193:32799719,444328,141880
x1,50:4020336,47117193
x1,50:4338192,47117193
x1,50:4811351,47117193
x1,50:5830422,47117193
k1,46:6007981,47117193:177559
x1,46:6517844,47117193
x1,46:6991003,47117193
x1,46:7791187,47117193
x1,46:9229681,47117193
k1,46:9410670,47117193:180989
x1,46:9738350,47117193
x1,46:10235109,47117193
k1,46:10412668,47117193:177559
x1,46:11468435,47117193
k1,46:11645995,47117193:177560
x1,46:12446834,47117193
k1,46:12624393,47117193:177559
x1,46:13134256,47117193
x1,46:13789598,47117193
k1,46:13967157,47117193:177559
x1,46:15751027,47117193
k1,46:15928586,47117193:177559
x1,46:16474498,47117193
k1,46:16652058,47117193:177560
x1,46:17161921,47117193
x1,46:17635080,47117193
x1,46:18654151,47117193
k1,46:18831710,47117193:177559
x1,46:19341573,47117193
x1,46:19814732,47117193
x1,46:20614916,47117193
x1,46:21889570,47117193
k1,46:22067129,47117193:177559
x1,46:23814960,47117193
k1,46:23992519,47117193:177559
x1,46:24611175,47117193
k1,46:24788734,47117193:177559
x1,46:26463165,47117193
k1,46:26640725,47117193:177560
x1,46:27769244,47117193
k1,46:27946803,47117193:177559
x1,46:28747642,47117193
k1,46:28925201,47117193:177559
x1,46:29435064,47117193
x1,46:30090406,47117193
k1,46:30267965,47117193:177559
x1,46:32051835,47117193
k1,46:32229395,47117193:177560
x1,46:32775307,47117193
k1,46:32952866,47117193:177559
x1,46:33243842,47117193
x1,46:33561698,47117193
x1,46:34034857,47117193
x1,46:35053928,47117193
k1,46:35231487,47117193:177559
x1,46:35741350,47117193
x1,46:36214509,47117193
x1,46:36432741,47117193
x1,46:36637869,47117193
k1,50:36529079,47117193:0
)
(1,50:3729360,47903625:32799719,444328,141880
x1,50:4311312,47903625
x1,50:5749806,47903625
k1,46:6020055,47903625:270249
x1,46:7221319,47903625
k1,47:6020055,47903625:-9824
x1,47:7539175,47903625
k1,47:7725378,47903625:186203
x1,47:8198537,47903625
x1,47:8853897,47903625
x1,47:10528966,47903625
k1,47:10715169,47903625:186203
x1,47:11333825,47903625
x1,47:11648401,47903625
x1,47:11929553,47903625
k1,47:12115756,47903625:186203
x1,47:13353068,47903625
k1,47:13539272,47903625:186204
x1,47:14412864,47903625
x1,47:15941808,47903625
k1,47:16128011,47903625:186203
x1,47:16637874,47903625
k1,47:16824077,47903625:186203
x1,47:17442733,47903625
x1,47:18389051,47903625
k1,47:18575254,47903625:186203
x1,47:19448846,47903625
x1,47:20431868,47903625
k1,47:20618071,47903625:186203
x1,47:21746590,47903625
x1,47:22547429,47903625
x1,47:22865285,47903625
x1,47:23401365,47903625
k1,47:23587568,47903625:186203
x1,47:24170176,47903625
x1,47:25007719,47903625
k1,47:25193922,47903625:186203
x1,47:26140896,47903625
k1,47:26327099,47903625:186203
x1,47:27582754,47903625
k1,47:27774548,47903625:191794
x1,47:29558427,47903625
k1,47:29744630,47903625:186203
x1,47:31346317,47903625
k1,47:31532520,47903625:186203
x1,47:32333359,47903625
k1,47:32519562,47903625:186203
x1,47:33794216,47903625
k1,47:33980419,47903625:186203
x1,47:34672465,47903625
x1,47:35327825,47903625
x1,47:36529079,47903625
k1,47:36529079,47903625:0
)
]
(1,50:3729360,49869705:32799719,0,0
h1,50:3729360,49869705:32799719,0,0
)
]
]
]
!59057
}1
Input:161:c:/texlive/2016/texmf-dist/tex/latex/psnfss/omsptm.fd
!74
{2
[1,86:4736287,49869705:31792792,45133418,216271
[1,86:4736287,4736287:0,0,0
(1,86:4736287,1704917:0,0,0
k1,86:4736287,1704917:1072708
)
]
[1,86:4736287,49869705:31792792,45133418,216271
(1,86:4736287,4736287:0,0,0
)
[1,86:3729360,49869705:32799719,48099007,216271
[1,86:3729360,2557130:32799719,786432,0
(1,86:3729360,2557130:32799719,0,0
(1,86:3729360,2557130:32799719,0,0
(1,86:3729360,2557130:32799719,0,0
[1,86:3729360,2557130:32799719,0,0
(1,86:3729360,2557130:32799719,0,0
(1,86:3729360,2557130:0,0,0
[1,86:3729360,2557130:32799719,0,0
(1,86:3729360,2557130:32799719,0,0
h1,86:3729360,2557130:0,0,0
k1,86:20129220,2557130:16399860
k1,86:36529079,2557130:16399859
)
]
k1,86:3729360,2557130:-32799719
)
g1,86:3729360,2557130
[1,86:3729360,2557130:32799719,0,0
(1,86:3729360,2557130:32799719,0,0
k1,86:20129220,2557130:16399860
h1,86:20129220,2557130:0,0,0
g1,86:20129220,2557130
k1,86:36529079,2557130:16399859
)
]
g1,86:36529079,2557130
(1,86:36529079,2557130:0,0,0
k1,86:3729360,2557130:-32799719
[1,86:3729360,2557130:32799719,0,0
(1,86:3729360,2557130:32799719,0,0
k1,86:36529079,2557130:32799719
h1,86:36529079,2557130:0,0,0
g1,86:36529079,2557130
g1,86:36529079,2557130
)
]
)
)
]
)
g1,86:36529079,2557130
)
)
]
[1,86:3729360,47903625:32799719,43708095,0
(1,50:3729360,4850890:32799719,444328,141880
x1,50:4930624,4850890
g1,47:5094464,4850890
x1,47:5894648,4850890
g1,47:6058488,4850890
x1,47:6859327,4850890
g1,47:7023167,4850890
x1,47:7751262,4850890
x1,47:8261125,4850890
x1,47:8717909,4850890
x1,47:9992563,4850890
k1,50:36529079,4850890:26627611
g1,50:36529079,4850890
)
(1,51:5367762,6189710:31161317,566690,141880
(1,50:5367762,6189710:0,291271,0
g1,50:5367762,6189710
g1,50:4057040,6189710
g1,50:3729360,6189710
(1,50:3729360,6189710:1310722,291271,0
k1,50:5040082,6189710:1310722
(1,50:5040082,6189710:0,291271,0
k1,50:4712401,6189710:-327681
x1,50:5040082,6189710
)
)
g1,50:5367762,6189710
)
x1,50:7516009,6189710
(1,50:7516009,6189710:275251,566690,0
$1,50:7516009,6189710
(1,50:7516009,5951822:275251,328802,10668
x1,50:7758492,5951822
)
$1,50:7791260,6189710
)
g1,50:7955100,6189710
x1,50:9484035,6189710
g1,50:9647875,6189710
x1,50:11649961,6189710
g1,50:11813801,6189710
x1,50:12469161,6189710
g1,50:12633001,6189710
x1,50:12923977,6189710
g1,50:13087817,6189710
x1,50:14871041,6189710
g1,50:15034881,6189710
x1,50:17000943,6189710
g1,50:17164783,6189710
x1,50:17928927,6189710
g1,50:18092767,6189710
x1,50:19950046,6189710
g1,50:20113886,6189710
x1,50:22407610,6189710
g1,50:22571450,6189710
x1,50:24428056,6189710
g1,50:24591896,6189710
x1,50:25757110,6189710
g1,50:25920950,6189710
x1,50:26394109,6189710
g1,50:26557949,6189710
x1,50:27759195,6189710
g1,50:27923035,6189710
x1,50:28250715,6189710
g1,50:28414555,6189710
x1,50:28742235,6189710
x1,50:30606705,6189710
k1,51:36529079,6189710:6037062
g1,51:36529079,6189710
)
(1,52:5367762,7537898:31161317,566690,141880
(1,51:5367762,7537898:0,291271,0
g1,51:5367762,7537898
g1,51:4057040,7537898
g1,51:3729360,7537898
(1,51:3729360,7537898:1310722,291271,0
k1,51:5040082,7537898:1310722
(1,51:5040082,7537898:0,291271,0
k1,51:4712401,7537898:-327681
x1,51:5040082,7537898
)
)
g1,51:5367762,7537898
)
x1,51:8607824,7537898
(1,51:8607824,7537898:517734,566690,0
$1,51:8607824,7537898
(1,51:8607824,7300010:517734,328802,4845
x1,51:9092790,7300010
)
$1,51:9125558,7537898
)
k1,51:9271452,7537898:145894
x1,51:10399964,7537898
k1,51:10545876,7537898:145912
x1,51:11164532,7537898
k1,51:11310444,7537898:145912
x1,51:12839360,7537898
x1,51:13150656,7537898
x1,51:13431808,7537898
k1,51:13577720,7537898:145912
x1,51:15360944,7537898
k1,51:15506856,7537898:145912
x1,51:17472918,7537898
k1,51:17618830,7537898:145912
x1,51:18128693,7537898
k1,51:18274605,7537898:145912
x1,51:19839579,7537898
k1,51:19985491,7537898:145912
x1,51:21842105,7537898
k1,51:21988017,7537898:145912
x1,51:23917375,7537898
x1,51:24235231,7537898
x1,51:24935151,7537898
k1,51:25132335,7537898:197184
x1,51:25678247,7537898
k1,51:25824159,7537898:145912
x1,51:27024767,7537898
k1,51:27170679,7537898:145912
x1,51:29518795,7537898
k1,51:29668292,7537898:149497
x1,51:30032658,7537898
k1,51:30178570,7537898:145912
x1,51:31925720,7537898
k1,51:32071632,7537898:145912
x1,51:32362608,7537898
k1,51:32508520,7537898:145912
x1,51:32836200,7537898
x1,51:33808743,7537898
x1,51:34126599,7537898
k1,51:34272511,7537898:145912
x1,51:34818415,7537898
k1,51:34964327,7537898:145912
x1,51:35255303,7537898
k1,51:35401215,7537898:145912
x1,51:36529079,7537898
k1,51:36529079,7537898:0
)
(1,52:5367762,8324330:31161317,444328,141880
x1,52:6314098,8324330
g1,51:6477938,8324330
x1,51:6768914,8324330
x1,51:8470217,8324330
g1,51:8634057,8324330
x1,51:8998423,8324330
g1,51:9162263,8324330
x1,51:11201078,8324330
g1,51:11364918,8324330
x1,51:12165757,8324330
g1,51:12329597,8324330
x1,51:15496931,8324330
g1,51:15660771,8324330
x1,51:15988451,8324330
x1,51:17689081,8324330
g1,51:17852921,8324330
x1,51:19018135,8324330
g1,51:19181975,8324330
x1,51:19982814,8324330
g1,51:20146654,8324330
x1,51:21129676,8324330
g1,51:21293516,8324330
x1,51:21839428,8324330
g1,51:22003268,8324330
x1,51:24696762,8324330
g1,51:24860602,8324330
x1,51:25661441,8324330
g1,51:25825281,8324330
x1,51:27718591,8324330
g1,51:27882431,8324330
x1,51:28428343,8324330
g1,51:28592183,8324330
x1,51:29393022,8324330
g1,51:29556862,8324330
x1,51:30430454,8324330
x1,51:31724781,8324330
g1,51:31888621,8324330
x1,51:33635779,8324330
x1,51:33763579,8324330
k1,52:36529079,8324330:2880188
g1,52:36529079,8324330
)
(1,53:5367762,9672517:31161317,566690,141880
(1,52:5367762,9672517:0,291271,0
g1,52:5367762,9672517
g1,52:4057040,9672517
g1,52:3729360,9672517
(1,52:3729360,9672517:1310722,291271,0
k1,52:5040082,9672517:1310722
(1,52:5040082,9672517:0,291271,0
k1,52:4712401,9672517:-327681
x1,52:5040082,9672517
)
)
g1,52:5367762,9672517
)
x1,52:7079546,9672517
(1,52:7079546,9672517:517734,566690,0
$1,52:7079546,9672517
(1,52:7079546,9434629:517734,328802,0
x1,52:7564512,9434629
)
$1,52:7597280,9672517
)
k1,52:7828979,9672517:231699
x1,52:8957491,9672517
k1,52:9189258,9672517:231767
x1,52:9990097,9672517
k1,52:10221864,9672517:231767
x1,52:11313679,9672517
k1,52:11545446,9672517:231767
x1,52:12091358,9672517
k1,52:12323125,9672517:231767
x1,52:15381648,9672517
k1,52:15613415,9672517:231767
x1,52:16414254,9672517
k1,52:16646021,9672517:231767
x1,52:17920028,9672517
x1,52:18787067,9672517
k1,52:19018834,9672517:231767
x1,52:20038560,9672517
k1,52:20270327,9672517:231767
x1,52:22927791,9672517
k1,52:23159558,9672517:231767
x1,52:24324772,9672517
k1,52:24556539,9672517:231767
x1,52:25357378,9672517
k1,52:25589145,9672517:231767
x1,52:26572167,9672517
k1,52:26803934,9672517:231767
x1,52:27349846,9672517
k1,52:27581613,9672517:231767
x1,52:30712880,9672517
k1,52:30944647,9672517:231767
x1,52:31235623,9672517
k1,52:31467390,9672517:231767
x1,52:32523157,9672517
k1,52:32754924,9672517:231767
x1,52:35103058,9672517
k1,52:35509999,9672517:406941
x1,52:36529079,9672517
k1,52:36529079,9672517:0
)
(1,53:5367762,10458949:31161317,444328,141880
x1,53:7624800,10458949
g1,52:7788640,10458949
x1,52:10446104,10458949
g1,52:10609944,10458949
x1,52:11410128,10458949
g1,52:11573968,10458949
x1,52:14376918,10458949
g1,52:14540758,10458949
x1,52:15086662,10458949
g1,52:15250502,10458949
x1,52:18016740,10458949
g1,52:18180580,10458949
x1,52:18944724,10458949
g1,52:19108564,10458949
x1,52:20965178,10458949
g1,52:21129018,10458949
x1,52:23058376,10458949
x1,52:23376232,10458949
x1,52:24076152,10458949
k1,53:36529079,10458949:12567615
g1,53:36529079,10458949
)
(1,54:5367762,11807136:31161317,566690,141880
(1,53:5367762,11807136:0,291271,0
g1,53:5367762,11807136
g1,53:4057040,11807136
g1,53:3729360,11807136
(1,53:3729360,11807136:1310722,291271,0
k1,53:5040082,11807136:1310722
(1,53:5040082,11807136:0,291271,0
k1,53:4712401,11807136:-327681
x1,53:5040082,11807136
)
)
g1,53:5367762,11807136
)
x1,53:7516010,11807136
(1,53:7516010,11807136:517734,566690,0
$1,53:7516010,11807136
(1,53:7516010,11569248:517734,328802,0
x1,53:8000976,11569248
)
$1,53:8033744,11807136
)
k1,53:8248628,11807136:214884
x1,53:9595379,11807136
x1,53:9913235,11807136
x1,53:10449315,11807136
k1,53:10664251,11807136:214936
x1,53:10955227,11807136
k1,53:11170163,11807136:214936
x1,53:12189234,11807136
k1,53:12404170,11807136:214936
x1,53:12950082,11807136
k1,53:13165017,11807136:214935
x1,53:14439024,11807136
x1,53:15306063,11807136
k1,53:15520999,11807136:214936
x1,53:16758967,11807136
k1,53:16973903,11807136:214936
x1,53:18247910,11807136
k1,53:18462846,11807136:214936
x1,53:19263685,11807136
k1,53:19478620,11807136:214935
x1,53:20752627,11807136
x1,53:21783506,11807136
k1,53:22139953,11807136:356447
x1,53:23650553,11807136
k1,53:23878263,11807136:227710
x1,53:24533623,11807136
k1,53:24748559,11807136:214936
x1,53:26168710,11807136
k1,53:26383645,11807136:214935
x1,53:26674621,11807136
k1,53:26889557,11807136:214936
x1,53:28672781,11807136
k1,53:28887717,11807136:214936
x1,53:29178693,11807136
x1,53:29489989,11807136
x1,53:32171042,11807136
k1,53:32385978,11807136:214936
x1,53:34352040,11807136
k1,53:34566975,11807136:214935
x1,53:35768239,11807136
k1,53:35983175,11807136:214936
x1,53:36529079,11807136
k1,53:36529079,11807136:0
)
(1,54:5367762,12593568:31161317,444328,141880
x1,54:8771664,12593568
k1,53:8998641,12593568:226977
x1,53:11510607,12593568
k1,53:11737584,12593568:226977
x1,53:12538423,12593568
k1,53:12765400,12593568:226977
x1,53:14294971,12593568
k1,53:14521948,12593568:226977
x1,53:16687874,12593568
k1,53:17080445,12593568:392571
x1,53:18591045,12593568
k1,53:18833806,12593568:242761
x1,53:19198172,12593568
k1,53:19425149,12593568:226977
x1,53:21245060,12593568
k1,53:21472037,12593568:226977
x1,53:22855484,12593568
k1,53:23082461,12593568:226977
x1,53:23628373,12593568
k1,53:23855351,12593568:226978
x1,53:24656190,12593568
k1,53:24883167,12593568:226977
x1,53:26229918,12593568
x1,53:26547774,12593568
x1,53:27156606,12593568
k1,53:27383583,12593568:226977
x1,53:28621551,12593568
k1,53:28848528,12593568:226977
x1,53:29358391,12593568
k1,53:29585368,12593568:226977
x1,53:30386207,12593568
k1,53:30613184,12593568:226977
x1,53:31887191,12593568
x1,53:32754230,12593568
k1,53:32981207,12593568:226977
x1,53:33927543,12593568
k1,53:34154520,12593568:226977
x1,53:36011126,12593568
k1,53:36238103,12593568:226977
x1,53:36529079,12593568
k1,53:36529079,12593568:0
)
(1,54:5367762,13380000:31161317,444328,141880
x1,54:7443255,13380000
g1,53:7607095,13380000
x1,53:8662862,13380000
g1,53:8826702,13380000
x1,53:9299861,13380000
g1,53:9463701,13380000
x1,53:10264540,13380000
g1,53:10428380,13380000
x1,53:11538556,13380000
k1,54:36529079,13380000:25105211
g1,54:36529079,13380000
)
(1,55:5367762,14728187:31161317,566690,141880
(1,54:5367762,14728187:0,291271,0
g1,54:5367762,14728187
g1,54:4057040,14728187
g1,54:3729360,14728187
(1,54:3729360,14728187:1310722,291271,0
k1,54:5040082,14728187:1310722
(1,54:5040082,14728187:0,291271,0
k1,54:4712401,14728187:-327681
x1,54:5040082,14728187
)
)
g1,54:5367762,14728187
)
x1,54:6787914,14728187
(1,54:6787914,14728187:275251,566690,0
$1,54:6787914,14728187
(1,54:6787914,14490299:275251,328802,0
x1,54:7030397,14490299
)
$1,54:7063165,14728187
)
k1,54:7263892,14728187:200727
x1,54:9157184,14728187
k1,54:9357947,14728187:200763
x1,54:11360058,14728187
k1,54:11560822,14728187:200764
x1,54:12033990,14728187
x1,54:12828276,14728187
k1,54:13029040,14728187:200764
x1,54:14703471,14728187
k1,54:14904235,14728187:200764
x1,54:15850571,14728187
k1,54:16051334,14728187:200763
x1,54:17470830,14728187
x1,54:17791957,14728187
x1,54:18109813,14728187
k1,54:18310577,14728187:200764
x1,54:19985000,14728187
k1,54:20185764,14728187:200764
x1,54:21204835,14728187
k1,54:21405598,14728187:200763
x1,54:22060958,14728187
k1,54:22261722,14728187:200764
x1,54:24445998,14728187
k1,54:24646762,14728187:200764
x1,54:25302113,14728187
x1,54:25623240,14728187
k1,54:25824004,14728187:200764
x1,54:27425675,14728187
k1,54:27626438,14728187:200763
x1,54:28172350,14728187
k1,54:28373114,14728187:200764
x1,54:28882977,14728187
x1,54:30558055,14728187
k1,54:30758819,14728187:200764
x1,54:31705155,14728187
k1,54:31905919,14728187:200764
x1,54:32196895,14728187
x1,54:34717398,14728187
k1,54:34927392,14728187:209994
x1,54:36529079,14728187
k1,54:36529079,14728187:0
)
(1,55:5367762,15514619:31161317,444328,141880
x1,55:6167946,15514619
g1,54:6331786,15514619
x1,54:9754029,15514619
g1,54:9917869,15514619
x1,54:11338020,15514619
g1,54:11501860,15514619
x1,54:13212977,15514619
g1,54:13376817,15514619
x1,54:17054633,15514619
g1,54:17218473,15514619
x1,54:18164809,15514619
g1,54:18328649,15514619
x1,54:21405525,15514619
k1,55:36529079,15514619:15238242
g1,55:36529079,15514619
)
(1,58:5367762,16862807:31161317,566690,141880
(1,55:5367762,16862807:0,291271,0
g1,55:5367762,16862807
g1,55:4057040,16862807
g1,55:3729360,16862807
(1,55:3729360,16862807:1310722,291271,0
k1,55:5040082,16862807:1310722
(1,55:5040082,16862807:0,291271,0
k1,55:4712401,16862807:-327681
x1,55:5040082,16862807
)
)
g1,55:5367762,16862807
)
x1,55:6242002,16862807
x1,55:6824618,16862807
(1,55:6824618,16862807:517734,566690,0
$1,55:6824618,16862807
(1,55:6824618,16624919:517734,328802,4845
x1,55:7309584,16624919
)
$1,55:7342352,16862807
)
k1,55:7510771,16862807:168419
x1,55:9039706,16862807
k1,55:9208131,16862807:168425
x1,55:10408739,16862807
k1,55:10577163,16862807:168424
x1,55:12324321,16862807
k1,55:12492745,16862807:168424
x1,55:13148105,16862807
k1,55:13316529,16862807:168424
x1,55:15646294,16862807
k1,55:15814718,16862807:168424
x1,55:16434012,16862807
k1,55:16602436,16862807:168424
x1,55:17730300,16862807
k1,55:17898724,16862807:168424
x1,55:18845060,16862807
k1,55:19013484,16862807:168424
x1,55:20797363,16862807
k1,55:20965787,16862807:168424
x1,55:21766626,16862807
k1,55:21935050,16862807:168424
x1,55:23718904,16862807
k1,55:23887328,16862807:168424
x1,55:24833664,16862807
k1,55:25002088,16862807:168424
x1,55:26276742,16862807
k1,55:26445167,16862807:168425
x1,55:28738254,16862807
k1,55:28906678,16862807:168424
x1,55:29234358,16862807
x1,55:30934988,16862807
k1,55:31103412,16862807:168424
x1,55:31904251,16862807
k1,55:32072675,16862807:168424
x1,55:32873514,16862807
k1,55:33041938,16862807:168424
x1,55:35044049,16862807
k1,55:35212473,16862807:168424
x1,55:35685641,16862807
x1,55:36643767,16862807
k1,55:36529079,16862807:0
)
(1,58:5367762,17649239:31161317,444328,141880
x1,58:6366526,17649239
g1,55:6530366,17649239
x1,55:8969580,17649239
g1,55:9133420,17649239
x1,55:9897564,17649239
g1,55:10061404,17649239
x1,55:11845283,17649239
g1,55:12009123,17649239
x1,55:12336803,17649239
x1,55:14037433,17649239
g1,55:14201273,17649239
x1,55:14711136,17649239
g1,55:14874976,17649239
x1,55:16877062,17649239
g1,55:17040902,17649239
x1,55:17841086,17649239
g1,55:18004926,17649239
x1,55:18805765,17649239
x1,55:19417868,17649239
g1,55:19581708,17649239
x1,55:21073948,17649239
g1,55:21237788,17649239
x1,55:21893148,17649239
g1,55:22056988,17649239
x1,55:22857827,17649239
g1,55:23021667,17649239
x1,55:26626093,17649239
g1,55:26789933,17649239
x1,55:27335845,17649239
g1,55:27499685,17649239
x1,55:28191741,17649239
x1,55:28648525,17649239
g1,55:28812365,17649239
x1,55:29322228,17649239
g1,55:29486068,17649239
x1,55:31651994,17649239
k1,58:36529079,17649239:4991773
g1,58:36529079,17649239
)
(1,59:5367762,18997426:31161317,566690,141880
(1,58:5367762,18997426:0,291271,0
g1,58:5367762,18997426
g1,58:4057040,18997426
g1,58:3729360,18997426
(1,58:3729360,18997426:1310722,291271,0
k1,58:5040082,18997426:1310722
(1,58:5040082,18997426:0,291271,0
k1,58:4712401,18997426:-327681
x1,58:5040082,18997426
)
)
g1,58:5367762,18997426
)
x1,58:7661506,18997426
(1,58:7661506,18997426:517734,566690,0
$1,58:7661506,18997426
(1,58:7661506,18759538:517734,328802,4845
x1,58:8146472,18759538
)
$1,58:8179240,18997426
)
k1,58:8359728,18997426:180488
x1,58:9779224,18997426
k1,58:9959713,18997426:180489
x1,58:10760552,18997426
k1,58:10941040,18997426:180488
x1,58:13052582,18997426
k1,58:13233070,18997426:180488
x1,58:14725310,18997426
k1,58:14905799,18997426:180489
x1,58:15561159,18997426
k1,58:15741647,18997426:180488
x1,58:16942901,18997426
k1,58:17123389,18997426:180488
x1,58:20235658,18997426
k1,58:20488764,18997426:253106
x1,58:21507844,18997426
k1,58:21688332,18997426:180488
x1,58:23945345,18997426
k1,58:24125833,18997426:180488
x1,58:26237375,18997426
k1,58:26417864,18997426:180489
x1,58:27036520,18997426
x1,58:27351096,18997426
x1,58:27632248,18997426
k1,58:27812736,18997426:180488
x1,58:28977959,18997426
k1,58:29158447,18997426:180488
x1,58:31961379,18997426
k1,58:32141868,18997426:180489
x1,58:33088204,18997426
k1,58:33268692,18997426:180488
x1,58:33559668,18997426
x1,58:33870964,18997426
x1,58:36552017,18997426
k1,58:36529079,18997426:0
)
(1,59:5367762,19783858:31161317,444328,141880
x1,59:7880356,19783858
g1,58:8044196,19783858
x1,58:9209410,19783858
g1,58:9373250,19783858
x1,58:10174089,19783858
g1,58:10337929,19783858
x1,58:12103448,19783858
g1,58:12306608,19783858
x1,58:13689399,19783858
g1,58:13853239,19783858
x1,58:15855350,19783858
g1,58:16019190,19783858
x1,58:18294572,19783858
g1,58:18458412,19783858
x1,58:19259251,19783858
g1,58:19423091,19783858
x1,58:21352449,19783858
x1,58:21670305,19783858
x1,58:22206385,19783858
g1,58:22370225,19783858
x1,58:23170409,19783858
g1,58:23334249,19783858
x1,58:25517879,19783858
g1,58:25681719,19783858
x1,58:27101870,19783858
g1,58:27265710,19783858
x1,58:28066549,19783858
g1,58:28230389,19783858
x1,58:29468357,19783858
x1,58:29752780,19783858
g1,58:29916620,19783858
x1,58:31718842,19783858
k1,59:36529079,19783858:4924925
g1,59:36529079,19783858
)
(1,60:5367762,21132045:31161317,566690,141880
(1,59:5367762,21132045:0,291271,0
g1,59:5367762,21132045
g1,59:4057040,21132045
g1,59:3729360,21132045
(1,59:3729360,21132045:1310722,291271,0
k1,59:5040082,21132045:1310722
(1,59:5040082,21132045:0,291271,0
k1,59:4712401,21132045:-327681
x1,59:5040082,21132045
)
)
g1,59:5367762,21132045
)
x1,59:8031122,21132045
(1,59:8031122,21132045:517734,566690,0
$1,59:8031122,21132045
(1,59:8031122,20894157:517734,328802,4845
x1,59:8516088,20894157
)
$1,59:8548856,21132045
)
k1,59:8728543,21132045:179687
x1,59:9602127,21132045
k1,59:9781814,21132045:179687
x1,59:10582653,21132045
k1,59:10762341,21132045:179688
x1,59:12582889,21132045
k1,59:12762576,21132045:179687
x1,59:14073271,21132045
k1,59:14252958,21132045:179687
x1,59:14762821,21132045
k1,59:14942508,21132045:179687
x1,59:17400092,21132045
k1,59:17650794,21132045:250702
x1,59:18597777,21132045
k1,59:18777464,21132045:179687
x1,59:19141830,21132045
k1,59:19321517,21132045:179687
x1,59:20195101,21132045
k1,59:20374789,21132045:179688
x1,59:20920693,21132045
x1,59:21231989,21132045
x1,59:22204532,21132045
k1,59:22384219,21132045:179687
x1,59:22711899,21132045
x1,59:25116376,21132045
k1,59:25367078,21132045:250702
x1,59:27660822,21132045
k1,59:27840509,21132045:179687
x1,59:29951396,21132045
k1,59:30131083,21132045:179687
x1,59:30422059,21132045
k1,59:30601746,21132045:179687
x1,59:33114340,21132045
k1,59:33294028,21132045:179688
x1,59:35005145,21132045
k1,59:35184832,21132045:179687
x1,59:35730736,21132045
k1,59:35910423,21132045:179687
x1,59:36529079,21132045
k1,59:36529079,21132045:0
)
(1,60:5367762,21918477:31161317,444328,141880
x1,60:6715168,21918477
k1,59:6847913,21918477:132745
x1,59:8449600,21918477
k1,59:8582345,21918477:132745
x1,59:10984862,21918477
k1,59:11117608,21918477:132746
x1,59:11918447,21918477
k1,59:12051192,21918477:132745
x1,59:14964193,21918477
k1,59:15096938,21918477:132745
x1,59:17280577,21918477
k1,59:17413322,21918477:132745
x1,59:19688704,21918477
k1,59:19827669,21918477:138965
x1,59:21283859,21918477
k1,59:21416604,21918477:132745
x1,59:24079964,21918477
k1,59:24212709,21918477:132745
x1,59:24868069,21918477
k1,59:25000814,21918477:132745
x1,59:25838357,21918477
k1,59:25971103,21918477:132746
x1,59:27208415,21918477
k1,59:27341160,21918477:132745
x1,59:28542424,21918477
k1,59:28675169,21918477:132745
x1,59:30186415,21918477
k1,59:30379211,21918477:192796
x1,59:33819161,21918477
k1,59:33958125,21918477:138964
x1,59:36621485,21918477
k1,59:36529079,21918477:0
)
(1,60:5367762,22704909:31161317,444328,141880
x1,60:6277394,22704909
g1,59:6441234,22704909
x1,59:8006208,22704909
g1,59:8170048,22704909
x1,59:10099406,22704909
x1,59:10417262,22704909
x1,59:10953342,22704909
g1,59:11117182,22704909
x1,59:12282396,22704909
g1,59:12446236,22704909
x1,59:12773916,22704909
x1,59:13091772,22704909
x1,59:14391995,22704909
g1,59:14555835,22704909
x1,59:15502171,22704909
g1,59:15666011,22704909
x1,59:16539595,22704909
g1,59:16703435,22704909
x1,59:18086882,22704909
g1,59:18250722,22704909
x1,59:19561425,22704909
x1,59:22364368,22704909
g1,59:22528208,22704909
x1,59:23838903,22704909
g1,59:24002743,22704909
x1,59:24766887,22704909
g1,59:24930727,22704909
x1,59:25439935,22704909
x1,59:26969534,22704909
g1,59:27133374,22704909
x1,59:29062732,22704909
x1,59:29380588,22704909
x1,59:30080508,22704909
k1,60:36529079,22704909:6563259
g1,60:36529079,22704909
)
(1,61:5367762,24053096:31161317,566690,141880
(1,60:5367762,24053096:0,291271,0
g1,60:5367762,24053096
g1,60:4057040,24053096
g1,60:3729360,24053096
(1,60:3729360,24053096:1310722,291271,0
k1,60:5040082,24053096:1310722
(1,60:5040082,24053096:0,291271,0
k1,60:4712401,24053096:-327681
x1,60:5040082,24053096
)
)
g1,60:5367762,24053096
)
x1,60:7625458,24053096
(1,60:7625458,24053096:517734,566690,0
$1,60:7625458,24053096
(1,60:7625458,23815208:517734,328802,4845
x1,60:8110424,23815208
)
$1,60:8143192,24053096
)
k1,60:8398410,24053096:255218
x1,60:10545978,24053096
k1,60:10801288,24053096:255310
x1,60:11602127,24053096
k1,60:11857437,24053096:255310
x1,60:14406079,24053096
k1,60:14661388,24053096:255309
x1,60:15207300,24053096
k1,60:15462610,24053096:255310
x1,60:16263449,24053096
k1,60:16518759,24053096:255310
x1,60:19321691,24053096
k1,60:19577001,24053096:255310
x1,60:20832656,24053096
k1,60:21110833,24053096:278177
x1,60:22239352,24053096
k1,60:22494662,24053096:255310
x1,60:24569500,24053096
k1,60:24824810,24053096:255310
x1,60:26681424,24053096
k1,60:26936734,24053096:255310
x1,60:28866092,24053096
x1,60:29183948,24053096
x1,60:29720028,24053096
k1,60:29975337,24053096:255309
x1,60:31467577,24053096
k1,60:31722887,24053096:255310
x1,60:32378247,24053096
k1,60:32633557,24053096:255310
x1,60:33434396,24053096
k1,60:33689706,24053096:255310
x1,60:35727857,24053096
k1,60:35983167,24053096:255310
x1,60:36529079,24053096
k1,60:36529079,24053096:0
)
(1,61:5367762,24839528:31161317,444328,141880
x1,61:7746695,24839528
g1,60:7910535,24839528
x1,60:10495236,24839528
g1,60:10659076,24839528
x1,60:11568708,24839528
x1,60:13572770,24839528
k1,61:36529079,24839528:23070997
g1,61:36529079,24839528
)
(1,65:3729360,26178349:32799719,444328,141880
x1,65:5185551,26178349
k1,62:5371688,26178349:186137
x1,62:6681735,26178349
k1,62:6867873,26178349:186138
x1,62:7668057,26178349
k1,62:7854194,26178349:186137
x1,62:8509554,26178349
x1,62:9310393,26178349
x1,62:10438913,26178349
k1,62:10625050,26178349:186137
x1,62:11935752,26178349
x1,62:12846040,26178349
k1,62:13032178,26178349:186138
x1,62:13796322,26178349
k1,62:13982459,26178349:186137
x1,62:14601115,26178349
x1,62:15547433,26178349
x1,62:16384976,26178349
k1,62:16571113,26178349:186137
x1,62:17444705,26178349
x1,62:18427727,26178349
k1,62:18613865,26178349:186138
x1,62:19742384,26178349
x1,62:20543223,26178349
x1,62:20861079,26178349
x1,62:21560999,26178349
k1,62:21752710,26178349:191711
x1,62:22117076,26178349
k1,62:22303214,26178349:186138
x1,62:22740325,26178349
k1,62:22926462,26178349:186137
x1,62:23472366,26178349
x1,62:24345950,26178349
x1,62:25183475,26178349
k1,62:25369612,26178349:186137
x1,62:25879475,26178349
k1,62:26065613,26178349:186138
x1,62:26356589,26178349
x1,62:26667885,26178349
x1,62:27124660,26178349
x1,62:27452340,26178349
x1,62:28216475,26178349
k1,62:28402612,26178349:186137
x1,62:29348948,26178349
k1,62:29535085,26178349:186137
x1,62:30663604,26178349
x1,62:31791468,26178349
k1,62:31977606,26178349:186138
x1,62:33178860,26178349
k1,62:33364997,26178349:186137
x1,62:33874205,26178349
x1,62:35239947,26178349
k1,62:35509999,26178349:270052
x1,62:36529079,26178349
k1,62:36529079,26178349:0
)
(1,65:3729360,26964781:32799719,444328,141880
x1,65:4239223,26964781
x1,65:4857879,26964781
x1,65:5876950,26964781
k1,62:6044904,26964781:167954
x1,62:7246176,26964781
x1,62:7537152,26964781
x1,62:8665654,26964781
k1,62:8833608,26964781:167954
x1,62:9379520,26964781
k1,62:9547474,26964781:167954
x1,62:10675993,26964781
x1,62:11476832,26964781
x1,62:11794688,26964781
x1,62:12494608,26964781
k1,62:12663590,26964781:168982
x1,62:13864854,26964781
k1,62:14032808,26964781:167954
x1,62:14578712,26964781
k1,62:14746666,26964781:167954
x1,62:15547505,26964781
k1,62:15715459,26964781:167954
x1,62:16043139,26964781
x1,62:16360995,26964781
x1,62:16642147,26964781
x1,62:17661218,26964781
x1,62:18826441,26964781
k1,62:18994395,26964781:167954
x1,62:19794579,26964781
x1,62:20977490,26964781
k1,62:21146472,26964781:168982
x1,62:21765128,26964781
x1,62:22079704,26964781
x1,62:22360856,26964781
k1,62:22528810,26964781:167954
x1,62:23329649,26964781
k1,62:23497603,26964781:167954
x1,62:24007466,26964781
k1,62:24175420,26964781:167954
x1,62:24794076,26964781
x1,62:25486132,26964781
x1,62:26323675,26964781
k1,62:26491629,26964781:167954
x1,62:26819309,26964781
x1,62:27093901,26964781
x1,62:27494316,26964781
x1,62:28404604,26964781
k1,62:28572558,26964781:167954
x1,62:28863534,26964781
x1,62:29174830,26964781
x1,62:29631605,26964781
x1,62:29959285,26964781
x1,62:30250261,26964781
x1,62:31269987,26964781
k1,62:31437941,26964781:167954
x1,62:32420963,26964781
x1,62:33367282,26964781
k1,62:33535236,26964781:167954
x1,62:34299380,26964781
k1,62:34467334,26964781:167954
x1,62:35595853,26964781
x1,62:36214509,26964781
x1,62:36432741,26964781
x1,62:36637869,26964781
k1,65:36529079,26964781:0
)
(1,65:3729360,27751213:32799719,444328,141880
x1,65:4566903,27751213
k1,62:4759983,27751213:193080
x1,62:5706319,27751213
k1,62:5899399,27751213:193080
x1,62:7063967,27751213
x1,62:7901510,27751213
k1,62:8094590,27751213:193080
x1,62:9441333,27751213
k1,62:9634413,27751213:193080
x1,62:10107572,27751213
x1,62:10762932,27751213
x1,62:12601841,27751213
k1,62:12892721,27751213:290880
x1,62:13548072,27751213
x1,62:15368655,27751213
k1,62:15561735,27751213:193080
x1,62:16071598,27751213
x1,62:16782654,27751213
x1,62:17801725,27751213
k1,62:17994805,27751213:193080
x1,62:18285781,27751213
x1,62:18597077,27751213
x1,62:19053852,27751213
x1,62:19381532,27751213
x1,62:19672508,27751213
x1,62:20692234,27751213
k1,62:20885314,27751213:193080
x1,62:21576705,27751213
x1,62:22049864,27751213
x1,62:22741255,27751213
k1,62:22934335,27751213:193080
x1,62:23552991,27751213
x1,62:23867567,27751213
x1,62:24148719,27751213
k1,62:24341799,27751213:193080
x1,62:25579111,27751213
k1,62:25772191,27751213:193080
x1,62:26282054,27751213
x1,62:27010149,27751213
x1,62:28575141,27751213
k1,62:28768221,27751213:193080
x1,62:29278084,27751213
k1,62:29471164,27751213:193080
x1,62:29980372,27751213
x1,62:31072187,27751213
k1,62:31265267,27751213:193080
x1,62:32811899,27751213
k1,62:33012289,27751213:200390
x1,62:34286305,27751213
k1,62:34479385,27751213:193080
x1,62:35025297,27751213
k1,62:35218377,27751213:193080
x1,62:36529079,27751213
k1,62:36529079,27751213:0
)
(1,65:3729360,28537645:32799719,444328,141880
x1,65:4529544,28537645
k1,62:4688302,28537645:158758
x1,62:5780117,28537645
k1,62:5938876,28537645:158759
x1,62:6448739,28537645
k1,62:6607497,28537645:158758
x1,62:6898473,28537645
x1,62:7209769,28537645
x1,62:7666544,28537645
x1,62:7994224,28537645
x1,62:8758359,28537645
k1,62:8917117,28537645:158758
x1,62:9717956,28537645
k1,62:9876714,28537645:158758
x1,62:10385922,28537645
x1,62:11587824,28537645
k1,62:11746583,28537645:158759
x1,62:12292495,28537645
k1,62:12451253,28537645:158758
x1,62:13252092,28537645
k1,62:13410850,28537645:158758
x1,62:13884009,28537645
x1,62:14539369,28537645
x1,62:16214438,28537645
k1,62:16373197,28537645:158759
x1,62:17501716,28537645
x1,62:18338604,28537645
x1,62:19284940,28537645
x1,62:19722051,28537645
x1,62:20033347,28537645
x1,62:20824362,28537645
k1,62:20983120,28537645:158758
x1,62:21929456,28537645
k1,62:22088214,28537645:158758
x1,62:22706870,28537645
x1,62:23024726,28537645
x1,62:23524110,28537645
k1,62:23682868,28537645:158758
x1,62:24884122,28537645
k1,62:25042881,28537645:158759
x1,62:26353584,28537645
x1,62:27482103,28537645
x1,62:28738414,28537645
k1,62:28939880,28537645:201466
x1,62:30468168,28537645
x1,62:31687128,28537645
k1,62:31846902,28537645:159774
x1,62:32356765,28537645
x1,62:33084860,28537645
x1,62:34031196,28537645
x1,62:34868739,28537645
k1,62:35027498,28537645:158759
x1,62:35318474,28537645
k1,62:35477232,28537645:158758
x1,62:36095888,28537645
x1,62:36552672,28537645
k1,62:36529079,28537645:0
)
(1,65:3729360,29324077:32799719,444328,141880
x1,65:4420751,29324077
x1,65:4893910,29324077
x1,65:5949685,29324077
k1,62:6140156,29324077:190471
x1,62:6904300,29324077
k1,62:7094771,29324077:190471
x1,62:8186586,29324077
x1,62:8514266,29324077
x1,62:9206305,29324077
k1,62:9396776,29324077:190471
x1,62:10707478,29324077
x1,62:11617766,29324077
k1,62:11808237,29324077:190471
x1,62:12973460,29324077
k1,62:13163931,29324077:190471
x1,62:14437947,29324077
x1,62:14802313,29324077
x1,62:15275472,29324077
x1,62:15639838,29324077
x1,62:15951134,29324077
x1,62:16742149,29324077
k1,62:16932621,29324077:190472
x1,62:17878957,29324077
k1,62:18069428,29324077:190471
x1,62:19197947,29324077
x1,62:19380130,29324077
x1,62:19853289,29324077
x1,62:20217655,29324077
x1,62:20528951,29324077
x1,62:21319966,29324077
k1,62:21510437,29324077:190471
x1,62:21947548,29324077
k1,62:22138019,29324077:190471
x1,62:22974907,29324077
x1,62:23484770,29324077
x1,62:24558880,29324077
k1,62:24841933,29324077:283053
x1,62:25533989,29324077
x1,62:26553060,29324077
x1,62:28281883,29324077
k1,62:28479012,29324077:197129
x1,62:29097668,29324077
k1,62:29288139,29324077:190471
x1,62:29579115,29324077
x1,62:30145339,29324077
x1,62:31419337,29324077
k1,62:31609808,29324077:190471
x1,62:32265168,29324077
x1,62:33248190,29324077
k1,62:33438661,29324077:190471
x1,62:34675973,29324077
x1,62:35585605,29324077
k1,62:35776076,29324077:190471
x1,62:36540220,29324077
k1,62:36529079,29324077:0
)
(1,65:3729360,30110509:32799719,444328,141880
x1,65:4348016,30110509
g1,62:4511856,30110509
x1,62:4802832,30110509
x1,62:5120688,30110509
x1,62:5921527,30110509
x1,62:6358638,30110509
x1,62:6669934,30110509
x1,62:6951086,30110509
g1,62:7114926,30110509
x1,62:8243445,30110509
x1,62:8862101,30110509
x1,62:9262516,30110509
x1,62:10172804,30110509
g1,62:10336644,30110509
x1,62:10882556,30110509
g1,62:11046396,30110509
x1,62:11919988,30110509
x1,62:12903010,30110509
g1,62:13066850,30110509
x1,62:14195369,30110509
x1,62:14996208,30110509
x1,62:15314064,30110509
g1,62:15477904,30110509
x1,62:16314792,30110509
x1,62:17115631,30110509
x1,62:18135357,30110509
g1,62:18299197,30110509
x1,62:18772356,30110509
x1,62:19427716,30110509
x1,62:21102785,30110509
g1,62:21266625,30110509
x1,62:21739793,30110509
x1,62:22279144,30110509
g1,62:22442984,30110509
x1,62:23280527,30110509
g1,62:23444367,30110509
x1,62:23735343,30110509
x1,62:24049919,30110509
x1,62:24688877,30110509
x1,62:25944532,30110509
k1,62:36529079,30110509:10584547
g1,65:36529079,30110509
)
(1,65:3729360,30896941:32799719,444328,141880
x1,65:4275272,30896941
k1,63:4442108,30896941:166836
x1,63:5389082,30896941
k1,63:5555918,30896941:166836
x1,63:6174574,30896941
x1,63:7011462,30896941
x1,63:7149093,30896941
k1,63:7316677,30896941:167584
x1,63:8080821,30896941
k1,63:8247657,30896941:166836
x1,63:10140312,30896941
k1,63:10307148,30896941:166836
x1,63:10598124,30896941
k1,63:10764960,30896941:166836
x1,63:11347568,30896941
x1,63:11893480,30896941
x1,63:12174632,30896941
x1,63:12492488,30896941
k1,63:12659323,30896941:166835
x1,63:13205235,30896941
k1,63:13372071,30896941:166836
x1,63:13917983,30896941
x1,63:14208959,30896941
x1,63:14702438,30896941
x1,63:16122589,30896941
k1,63:16289425,30896941:166836
x1,63:16908081,30896941
x1,63:18218793,30896941
k1,63:18385629,30896941:166836
x1,63:19077020,30896941
x1,63:19550179,30896941
x1,63:20241570,30896941
k1,63:20408406,30896941:166836
x1,63:21354742,30896941
k1,63:21521577,30896941:166835
x1,63:22613393,30896941
x1,63:22977759,30896941
x1,63:24069574,30896941
k1,63:24236410,30896941:166836
x1,63:25437664,30896941
k1,63:25604500,30896941:166836
x1,63:26441388,30896941
x1,63:26904732,30896941
x1,63:28560812,30896941
k1,63:28772959,30896941:212147
x1,63:30174758,30896941
k1,63:30342343,30896941:167585
x1,63:31106487,30896941
k1,63:31273323,30896941:166836
x1,63:31891979,30896941
x1,63:32875011,30896941
k1,63:33041846,30896941:166835
x1,63:33332822,30896941
k1,63:33499658,30896941:166836
x1,63:34118314,30896941
x1,63:34575098,30896941
k1,63:34741934,30896941:166836
x1,63:35032910,30896941
x1,63:35344206,30896941
x1,63:35800981,30896941
x1,63:36128661,30896941
x1,63:36419637,30896941
x1,63:36637869,30896941
k1,65:36529079,30896941:0
)
(1,65:3729360,31683373:32799719,444328,141880
x1,65:4749086,31683373
g1,63:4912926,31683373
x1,63:5895948,31683373
x1,63:6587339,31683373
g1,63:6751179,31683373
x1,63:7515323,31683373
g1,63:7679163,31683373
x1,63:8843731,31683373
x1,63:9681274,31683373
g1,63:9845114,31683373
x1,63:10718706,31683373
x1,63:11701728,31683373
g1,63:11865568,31683373
x1,63:12994087,31683373
x1,63:13794926,31683373
x1,63:14112782,31683373
g1,63:14276622,31683373
x1,63:14895278,31683373
x1,63:15659413,31683373
x1,63:16679139,31683373
g1,63:16842979,31683373
x1,63:17316138,31683373
x1,63:17971498,31683373
x1,63:19810407,31683373
k1,63:36529079,31683373:16718672
g1,65:36529079,31683373
)
(1,65:3729360,32469805:32799719,444328,141880
x1,65:4317214,32469805
x1,64:4555765,32469805
k1,64:4742781,32469805:187016
x1,64:5252644,32469805
x1,64:5980739,32469805
x1,64:7218051,32469805
k1,64:7405067,32469805:187016
x1,64:8315355,32469805
x1,64:9126690,32469805
k1,64:9313683,32469805:186993
x1,64:9932339,32469805
k1,64:10119355,32469805:187016
x1,64:10774715,32469805
x1,64:11757737,32469805
k1,64:11944754,32469805:187017
x1,64:13182066,32469805
x1,64:14091698,32469805
k1,64:14278714,32469805:187016
x1,64:15042858,32469805
k1,64:15229874,32469805:187016
x1,64:16321689,32469805
x1,64:16649369,32469805
x1,64:17341408,32469805
k1,64:17528424,32469805:187016
x1,64:18474760,32469805
k1,64:18661776,32469805:187016
x1,64:19790295,32469805
x1,64:20408951,32469805
x1,64:20809366,32469805
x1,64:21719654,32469805
k1,64:21906671,32469805:187017
x1,64:22452583,32469805
k1,64:22639599,32469805:187016
x1,64:23840863,32469805
k1,64:24027879,32469805:187016
x1,64:24501038,32469805
x1,64:25156398,32469805
x1,64:26995307,32469805
k1,64:27267996,32469805:272689
x1,64:28178284,32469805
x1,64:28989619,32469805
k1,64:29176611,32469805:186992
x1,64:30596107,32469805
k1,64:30783124,32469805:187017
x1,64:31256283,32469805
x1,64:31911643,32469805
x1,64:33586712,32469805
k1,64:33773728,32469805:187016
x1,64:34429088,32469805
k1,64:34616104,32469805:187016
x1,64:34943784,32469805
x1,64:35218376,32469805
x1,64:35618791,32469805
x1,64:36529079,32469805
k1,64:36529079,32469805:0
)
(1,65:3729360,33256237:32799719,444328,141880
x1,65:4676344,33256237
k1,64:4850272,33256237:173928
x1,64:6925102,33256237
k1,64:7099040,33256237:173938
x1,64:9375069,33256237
k1,64:9551532,33256237:176463
x1,64:10315676,33256237
x1,64:11303955,33256237
k1,64:11480417,33256237:176462
x1,64:12827177,33256237
x1,64:13660792,33256237
x1,64:14788656,33256237
k1,64:14962595,33256237:173939
x1,64:15908931,33256237
k1,64:16082869,33256237:173938
x1,64:17429629,33256237
x1,64:18263244,33256237
x1,64:18554220,33256237
x1,64:20837483,33256237
k1,64:21011421,33256237:173938
x1,64:22503661,33256237
k1,64:22677599,33256237:173938
x1,64:23332959,33256237
k1,64:23506897,33256237:173938
x1,64:24816944,33256237
k1,64:24990882,33256237:173938
x1,64:26337624,33256237
x1,64:27320664,33256237
x1,64:28105128,33256237
k1,64:28279067,33256237:173939
x1,64:29444290,33256237
k1,64:29618228,33256237:173938
x1,64:30673995,33256237
x1,64:31838563,33256237
k1,64:32012501,33256237:173938
x1,64:33924165,33256237
k1,64:34098103,33256237:173938
x1,64:35408815,33256237
k1,64:35582743,33256237:173928
x1,64:36529079,33256237
k1,64:36529079,33256237:0
)
(1,65:3729360,34042669:32799719,444328,141880
x1,65:6769560,34042669
k1,64:7067328,34042669:297768
x1,64:7467743,34042669
k1,64:7663118,34042669:195375
x1,64:8100229,34042669
k1,64:8295605,34042669:195376
x1,64:9387420,34042669
k1,64:9582796,34042669:195376
x1,64:10092659,34042669
k1,64:10288035,34042669:195376
x1,64:11452603,34042669
k1,64:11647979,34042669:195376
x1,64:12958681,34042669
x1,64:13868969,34042669
k1,64:14064345,34042669:195376
x1,64:14646297,34042669
x1,64:15810865,34042669
x1,64:16648408,34042669
k1,64:16843783,34042669:195375
x1,64:17353646,34042669
k1,64:17549022,34042669:195376
x1,64:18749630,34042669
k1,64:18945006,34042669:195376
x1,64:19490918,34042669
k1,64:19686294,34042669:195376
x1,64:20487133,34042669
k1,64:20682509,34042669:195376
x1,64:20973485,34042669
x1,64:21284781,34042669
x1,64:21741556,34042669
x1,64:22069236,34042669
x1,64:22360212,34042669
x1,64:23379938,34042669
k1,64:23575314,34042669:195376
x1,64:24558336,34042669
x1,64:25668495,34042669
k1,64:25966262,34042669:297767
x1,64:26985342,34042669
k1,64:27180718,34042669:195376
x1,64:28345286,34042669
x1,64:29365012,34042669
x1,64:29838171,34042669
x1,64:30530217,34042669
k1,64:30725593,34042669:195376
x1,64:31271505,34042669
k1,64:31466881,34042669:195376
x1,64:32267720,34042669
k1,64:32463095,34042669:195375
x1,64:33700407,34042669
x1,64:34610039,34042669
k1,64:34805415,34042669:195376
x1,64:35715047,34042669
k1,64:35910423,34042669:195376
x1,64:36529079,34042669
k1,64:36529079,34042669:0
)
(1,65:3729360,34829101:32799719,444328,141880
x1,65:4566240,34829101
x1,65:5258286,34829101
k1,64:5441458,34829101:183172
x1,64:5732434,34829101
x1,64:6050290,34829101
x1,64:7797465,34829101
k1,64:7980637,34829101:183172
x1,64:8490500,34829101
k1,64:8673672,34829101:183172
x1,64:9183535,34829101
x1,64:9802191,34829101
x1,64:10675783,34829101
x1,64:11658150,34829101
k1,64:11841322,34829101:183172
x1,64:12459978,34829101
x1,64:12916762,34829101
k1,64:13099934,34829101:183172
x1,64:15338604,34829101
k1,64:15526609,34829101:188005
x1,64:16691832,34829101
k1,64:16875003,34829101:183171
x1,64:17930770,34829101
x1,64:19350266,34829101
k1,64:19533438,34829101:183172
x1,64:20479774,34829101
k1,64:20662946,34829101:183172
x1,64:21791465,34829101
x1,64:22919329,34829101
k1,64:23102501,34829101:183172
x1,64:23757861,34829101
x1,64:24075717,34829101
x1,64:24539052,34829101
k1,64:24722224,34829101:183172
x1,64:26032926,34829101
x1,64:26943214,34829101
k1,64:27126386,34829101:183172
x1,64:28291600,34829101
k1,64:28474772,34829101:183172
x1,64:29020684,34829101
x1,64:29311660,34829101
x1,64:29805139,34829101
x1,64:31225290,34829101
k1,64:31408462,34829101:183172
x1,64:31736142,34829101
x1,64:32027118,34829101
x1,64:32338414,34829101
x1,64:32801749,34829101
x1,64:34075765,34829101
k1,64:34258937,34829101:183172
x1,64:35569639,34829101
x1,64:36643767,34829101
k1,64:36529079,34829101:0
)
(1,65:3729360,35615533:32799719,444328,141880
x1,65:5148856,35615533
x1,65:5476536,35615533
x1,65:5794392,35615533
x1,65:6293776,35615533
x1,65:6431407,35615533
k1,64:6625333,35615533:193926
x1,64:6989699,35615533
k1,64:7177609,35615533:187910
x1,64:7687472,35615533
x1,64:8270080,35615533
x1,64:8743239,35615533
x1,64:9762302,35615533
k1,64:9950211,35615533:187909
x1,64:10751050,35615533
k1,64:10938959,35615533:187909
x1,64:11557615,35615533
x1,64:12321759,35615533
x1,64:14250462,35615533
k1,64:14438371,35615533:187909
x1,64:14984283,35615533
k1,64:15172193,35615533:187910
x1,64:16372801,35615533
k1,64:16560710,35615533:187909
x1,64:18526772,35615533
k1,64:18714681,35615533:187909
x1,64:20206921,35615533
k1,64:20394830,35615533:187909
x1,64:21050190,35615533
k1,64:21238100,35615533:187910
x1,64:21529076,35615533
x1,64:21840372,35615533
x1,64:22297147,35615533
x1,64:22624827,35615533
x1,64:22915803,35615533
x1,64:23935529,35615533
k1,64:24123438,35615533:187909
x1,64:25106460,35615533
x1,64:26216619,35615533
k1,64:26410545,35615533:193926
x1,64:28012232,35615533
k1,64:28200141,35615533:187909
x1,64:29109773,35615533
k1,64:29297683,35615533:187910
x1,64:30426202,35615533
k1,64:30614111,35615533:187909
x1,64:31414950,35615533
k1,64:31602859,35615533:187909
x1,64:32694675,35615533
k1,64:32882584,35615533:187909
x1,64:33392447,35615533
k1,64:33580357,35615533:187910
x1,64:34381196,35615533
k1,64:34569105,35615533:187909
x1,64:34860081,35615533
k1,64:35047990,35615533:187909
x1,64:35848829,35615533
x1,64:36540220,35615533
k1,64:36529079,35615533:0
)
(1,65:3729360,36401965:32799719,444328,141880
x1,65:4222839,36401965
x1,65:5278606,36401965
k1,64:5487791,36401965:209185
x1,64:5997654,36401965
x1,64:6507517,36401965
x1,64:7709426,36401965
k1,64:7918611,36401965:209185
x1,64:8464523,36401965
k1,64:8673708,36401965:209185
x1,64:9474547,36401965
k1,64:9683733,36401965:209186
x1,64:10302389,36401965
x1,64:11066533,36401965
x1,64:12995236,36401965
k1,64:13204421,36401965:209185
x1,64:13750333,36401965
k1,64:13959518,36401965:209185
x1,64:15270220,36401965
x1,64:16344348,36401965
k1,64:16683543,36401965:339195
x1,64:17484391,36401965
x1,64:17994254,36401965
x1,64:19013980,36401965
x1,64:19997002,36401965
x1,64:20118250,36401965
k1,64:20338772,36401965:220522
x1,64:20703138,36401965
k1,64:20912323,36401965:209185
x1,64:21785907,36401965
k1,64:21995092,36401965:209185
x1,64:22540996,36401965
x1,64:22852292,36401965
x1,64:23824835,36401965
k1,64:24034020,36401965:209185
x1,64:24907604,36401965
x1,64:25927330,36401965
k1,64:26136515,36401965:209185
x1,64:26791875,36401965
x1,64:28066529,36401965
k1,64:28275714,36401965:209185
x1,64:29039858,36401965
k1,64:29249044,36401965:209186
x1,64:29758907,36401965
x1,64:29941090,36401965
x1,64:30232066,36401965
x1,64:31241313,36401965
x1,64:32078856,36401965
k1,64:32288041,36401965:209185
x1,64:33234377,36401965
k1,64:33443562,36401965:209185
x1,64:33990121,36401965
x1,64:34463280,36401965
x1,64:35519055,36401965
k1,64:35728240,36401965:209185
x1,64:36529079,36401965
k1,64:36529079,36401965:0
)
(1,65:3729360,37188397:32799719,444328,6548
x1,65:4238568,37188397
x1,65:5440470,37188397
g1,64:5604310,37188397
x1,64:6150222,37188397
g1,64:6314062,37188397
x1,64:7624764,37188397
x1,64:8698892,37188397
k1,65:36529079,37188397:27944875
g1,65:36529079,37188397
)
(1,66:3729360,39037468:32799719,642250,275254
r1,66:3729360,39037468:0,917504,275254
(1,66:3729360,39037468:830467,642250,275254
x1,66:4166611,39037468
r1,66:4166611,39037468:0,917504,275254
g1,66:4559827,39037468
)
x1,66:8841905,39037468
r1,66:8841905,39037468:0,917504,275254
k1,66:36529079,39037468:27687174
g1,66:36529079,39037468
)
(1,69:3729360,40160947:32799719,444328,141880
x1,69:4728124,40160947
k1,67:4916866,40160947:188742
x1,67:5827154,40160947
x1,67:6638489,40160947
k1,67:6827206,40160947:188717
x1,67:7919022,40160947
x1,67:8418406,40160947
k1,67:8607147,40160947:188741
x1,67:9516779,40160947
k1,67:9705521,40160947:188742
x1,67:10324177,40160947
k1,67:10512919,40160947:188742
x1,67:12805335,40160947
k1,67:12994077,40160947:188742
x1,67:14268084,40160947
k1,67:14456826,40160947:188742
x1,67:17442605,40160947
x1,67:20512274,40160947
x1,67:22688694,40160947
x1,67:25156748,40160947
x1,67:25320588,40160947
k1,67:25598453,40160947:277865
x1,67:26144365,40160947
k1,67:26333107,40160947:188742
x1,67:27715907,40160947
k1,67:27904649,40160947:188742
x1,67:28414512,40160947
k1,67:28603254,40160947:188742
x1,67:30859637,40160947
k1,67:31048379,40160947:188742
x1,67:31849218,40160947
k1,67:32037959,40160947:188741
x1,67:33749069,40160947
k1,67:33937811,40160947:188742
x1,67:34483723,40160947
k1,67:34672465,40160947:188742
x1,67:36529079,40160947
k1,67:36529079,40160947:0
)
(1,69:3729360,40947379:32799719,444328,141880
x1,69:5658718,40947379
x1,67:5976574,40947379
g1,67:6140414,40947379
x1,67:8542931,40947379
g1,67:8706771,40947379
x1,67:11674199,40947379
g1,67:11838039,40947379
x1,67:12638878,40947379
g1,67:12802718,40947379
x1,67:13894534,40947379
g1,67:14058374,40947379
x1,67:15806205,40947379
g1,67:15970045,40947379
x1,67:16698132,40947379
g1,67:16861972,40947379
x1,67:17517332,40947379
g1,67:17681172,40947379
x1,67:18482011,40947379
g1,67:18645851,40947379
x1,67:20538506,40947379
g1,67:20702346,40947379
x1,67:22450159,40947379
g1,67:22613999,40947379
x1,67:23123862,40947379
g1,67:23287702,40947379
x1,67:23615382,40947379
g1,67:23779222,40947379
x1,67:25253757,40947379
k1,69:36529079,40947379:11390010
g1,69:36529079,40947379
)
(1,70:5367762,42286199:31161317,444328,141880
(1,69:5367762,42286199:0,444328,6548
g1,69:5367762,42286199
g1,69:4057040,42286199
g1,69:3729360,42286199
(1,69:3729360,42286199:1310722,444328,6548
k1,69:5040082,42286199:1310722
(1,69:5040082,42286199:0,444328,6548
k1,69:4548562,42286199:-491520
x1,69:5040082,42286199
)
)
g1,69:5367762,42286199
)
x1,69:6386842,42286199
k1,69:6560158,42286199:173316
x1,69:8562899,42286199
k1,69:8736215,42286199:173316
x1,69:10192414,42286199
k1,69:10365730,42286199:173316
x1,69:11166569,42286199
k1,69:11339885,42286199:173316
x1,69:12760037,42286199
k1,69:12933344,42286199:173307
x1,69:14753246,42286199
k1,69:14926562,42286199:173316
x1,69:16201216,42286199
k1,69:16374532,42286199:173316
x1,69:16993188,42286199
k1,69:17166504,42286199:173316
x1,69:18513247,42286199
x1,69:19660119,42286199
k1,69:19891707,42286199:231588
x1,69:20910787,42286199
k1,69:21084103,42286199:173316
x1,69:21885580,42286199
k1,69:22058896,42286199:173316
x1,69:22604808,42286199
k1,69:22778124,42286199:173316
x1,69:24198276,42286199
k1,69:24371582,42286199:173306
x1,69:26446412,42286199
k1,69:26619728,42286199:173316
x1,69:28804014,42286199
k1,69:28977330,42286199:173316
x1,69:31035127,42286199
k1,69:31210812,42286199:175685
x1,69:31974956,42286199
x1,69:32963235,42286199
k1,69:33138920,42286199:175685
x1,69:34485680,42286199
x1,69:35319295,42286199
x1,69:36610999,42286199
k1,69:36529079,42286199:0
)
(1,70:5367762,43072631:31161317,444328,141880
x1,70:6314098,43072631
g1,69:6477938,43072631
x1,69:8370610,43072631
x1,69:11009729,43072631
k1,70:36529079,43072631:25634038
g1,70:36529079,43072631
)
(1,71:5367762,44420818:31161317,444328,141880
(1,70:5367762,44420818:0,444328,6548
g1,70:5367762,44420818
g1,70:4057040,44420818
g1,70:3729360,44420818
(1,70:3729360,44420818:1310722,444328,6548
k1,70:5040082,44420818:1310722
(1,70:5040082,44420818:0,444328,6548
k1,70:4548562,44420818:-491520
x1,70:5040082,44420818
)
)
g1,70:5367762,44420818
)
x1,70:6386842,44420818
g1,70:6550682,44420818
x1,70:7715905,44420818
g1,70:7879745,44420818
x1,70:10100080,44420818
g1,70:10263920,44420818
x1,70:12011751,44420818
g1,70:12175591,44420818
x1,70:12794247,44420818
g1,70:12958087,44420818
x1,70:15232805,44420818
g1,70:15435965,44420818
x1,70:16455045,44420818
g1,70:16618885,44420818
x1,70:17784108,44420818
g1,70:17947948,44420818
x1,70:20423211,44420818
g1,70:20587051,44420818
x1,70:21387235,44420818
g1,70:21551075,44420818
x1,70:23062314,44420818
g1,70:23226154,44420818
x1,70:24700706,44420818
g1,70:24864546,44420818
x1,70:25810882,44420818
g1,70:25974722,44420818
x1,70:28796690,44420818
k1,71:36529079,44420818:7847077
g1,71:36529079,44420818
)
(1,72:5367762,45769006:31161317,444328,141880
(1,71:5367762,45769006:0,444328,6548
g1,71:5367762,45769006
g1,71:4057040,45769006
g1,71:3729360,45769006
(1,71:3729360,45769006:1310722,444328,6548
k1,71:5040082,45769006:1310722
(1,71:5040082,45769006:0,444328,6548
k1,71:4548562,45769006:-491520
x1,71:5040082,45769006
)
)
g1,71:5367762,45769006
)
x1,71:6386842,45769006
k1,71:6519269,45769006:132427
x1,71:9322857,45769006
k1,71:9455285,45769006:132428
x1,71:10693235,45769006
k1,71:10825662,45769006:132427
x1,71:11444318,45769006
k1,71:11576745,45769006:132427
x1,71:13396665,45769006
k1,71:13529092,45769006:132427
x1,71:14803099,45769006
k1,71:14935527,45769006:132428
x1,71:15736366,45769006
k1,71:15868793,45769006:132427
x1,71:16670270,45769006
k1,71:16802697,45769006:132427
x1,71:17348609,45769006
k1,71:17481036,45769006:132427
x1,71:18232724,45769006
x1,71:19761668,45769006
x1,71:19899299,45769006
k1,71:20038009,45769006:138710
x1,71:23186975,45769006
k1,71:23325685,45769006:138710
x1,71:25201309,45769006
k1,71:25333736,45769006:132427
x1,71:27645824,45769006
k1,71:27778252,45769006:132428
x1,71:29362244,45769006
k1,71:29494671,45769006:132427
x1,71:30368911,45769006
x1,71:30951527,45769006
x1,71:31055078,45769006
k1,71:31187505,45769006:132427
x1,71:33645089,45769006
k1,71:33783799,45769006:138710
x1,71:36610999,45769006
k1,71:36529079,45769006:0
)
(1,72:5367762,46555438:31161317,444328,141880
x1,72:6314098,46555438
g1,71:6477938,46555438
x1,71:9214042,46555438
g1,71:9377882,46555438
x1,71:9851050,46555438
g1,71:10014890,46555438
x1,71:11033961,46555438
g1,71:11197801,46555438
x1,71:11743713,46555438
g1,71:11907553,46555438
x1,71:12854527,46555438
g1,71:13018367,46555438
x1,71:13819844,46555438
g1,71:13983684,46555438
x1,71:14420795,46555438
g1,71:14584635,46555438
x1,71:15494923,46555438
x1,71:16279387,46555438
g1,71:16443227,46555438
x1,71:16953090,46555438
g1,71:17116930,46555438
x1,71:18828057,46555438
g1,71:18991897,46555438
x1,71:19319577,46555438
x1,71:19483417,46555438
k1,72:36529079,46555438:17160350
g1,72:36529079,46555438
)
(1,73:5367762,47903625:31161317,444328,141880
(1,72:5367762,47903625:0,444328,6548
g1,72:5367762,47903625
g1,72:4057040,47903625
g1,72:3729360,47903625
(1,72:3729360,47903625:1310722,444328,6548
k1,72:5040082,47903625:1310722
(1,72:5040082,47903625:0,444328,6548
k1,72:4548562,47903625:-491520
x1,72:5040082,47903625
)
)
g1,72:5367762,47903625
)
x1,72:6386842,47903625
g1,72:6550682,47903625
x1,72:7642498,47903625
g1,72:7806338,47903625
x1,72:8715970,47903625
g1,72:8879810,47903625
x1,72:10699730,47903625
g1,72:10863570,47903625
x1,72:11664409,47903625
g1,72:11828249,47903625
x1,72:12956768,47903625
g1,72:13120608,47903625
x1,72:13666520,47903625
g1,72:13830360,47903625
x1,72:14813382,47903625
x1,72:16824012,47903625
g1,72:16987852,47903625
x1,72:18589539,47903625
g1,72:18753379,47903625
x1,72:19190490,47903625
g1,72:19354330,47903625
x1,72:21666415,47903625
k1,73:36529079,47903625:14977352
g1,73:36529079,47903625
)
]
(1,86:3729360,49869705:32799719,504625,216271
(1,86:3729360,49869705:32799719,504625,216271
(1,86:3729360,49869705:32799719,504625,216271
[1,86:3729360,49869705:32799719,504625,216271
(1,86:3729360,49869705:32799719,504625,216271
(1,86:3729360,49869705:0,0,0
[1,86:3729360,49869705:32799719,0,0
(1,86:3729360,49869705:32799719,0,0
h1,86:3729360,49869705:0,0,0
k1,86:20129220,49869705:16399860
k1,86:36529079,49869705:16399859
)
]
k1,86:3729360,49869705:-32799719
)
g1,86:3729360,49869705
[1,86:3729360,49869705:32799719,0,0
(1,86:3729360,49869705:32799719,0,0
k1,86:20129220,49869705:16399860
h1,86:20129220,49869705:0,0,0
g1,86:20129220,49869705
k1,86:36529079,49869705:16399859
)
]
g1,86:36529079,49869705
(1,86:36529079,49869705:0,504625,216271
k1,86:3729360,49869705:-32799719
[1,86:3729360,49869705:32799719,504625,216271
(1,86:3729360,49869705:32799719,504625,216271
k1,86:35381300,49869705:31651940
h1,86:35381300,49869705:0,0,0
x1,86:35873203,49869705
x1,86:36529079,49869705
r1,86:36529079,49869705:0,720896,216271
g1,86:36529079,49869705
g1,86:36529079,49869705
)
]
)
)
]
)
g1,86:36529079,49869705
)
)
]
]
]
!51675
}2
!10
{3
[1,98:4736287,49869705:31792792,45133418,216271
[1,98:4736287,4736287:0,0,0
(1,98:4736287,1704917:0,0,0
k1,98:4736287,1704917:1072708
)
]
[1,98:4736287,49869705:31792792,45133418,216271
(1,98:4736287,4736287:0,0,0
)
[1,98:3729360,49869705:32799719,48099007,216271
[1,98:3729360,2557130:32799719,786432,0
(1,98:3729360,2557130:32799719,0,0
(1,98:3729360,2557130:32799719,0,0
(1,98:3729360,2557130:32799719,0,0
[1,98:3729360,2557130:32799719,0,0
(1,98:3729360,2557130:32799719,0,0
(1,98:3729360,2557130:0,0,0
[1,98:3729360,2557130:32799719,0,0
(1,98:3729360,2557130:32799719,0,0
h1,98:3729360,2557130:0,0,0
k1,98:20129220,2557130:16399860
k1,98:36529079,2557130:16399859
)
]
k1,98:3729360,2557130:-32799719
)
g1,98:3729360,2557130
[1,98:3729360,2557130:32799719,0,0
(1,98:3729360,2557130:32799719,0,0
k1,98:20129220,2557130:16399860
h1,98:20129220,2557130:0,0,0
g1,98:20129220,2557130
k1,98:36529079,2557130:16399859
)
]
g1,98:36529079,2557130
(1,98:36529079,2557130:0,0,0
k1,98:3729360,2557130:-32799719
[1,98:3729360,2557130:32799719,0,0
(1,98:3729360,2557130:32799719,0,0
k1,98:36529079,2557130:32799719
h1,98:36529079,2557130:0,0,0
g1,98:36529079,2557130
g1,98:36529079,2557130
)
]
)
)
]
)
g1,98:36529079,2557130
)
)
]
[1,98:3729360,47903625:32799719,43708095,0
(1,74:5367762,4850890:31161317,451211,127136
(1,73:5367762,4850890:0,444328,6548
g1,73:5367762,4850890
g1,73:4057040,4850890
g1,73:3729360,4850890
(1,73:3729360,4850890:1310722,444328,6548
k1,73:5040082,4850890:1310722
(1,73:5040082,4850890:0,444328,6548
k1,73:4548562,4850890:-491520
x1,73:5040082,4850890
)
)
g1,73:5367762,4850890
)
x1,73:6023113,4850890
k1,73:6273965,4850890:250852
x1,73:7074804,4850890
k1,73:7325655,4850890:250851
x1,73:8435831,4850890
k1,73:8708435,4850890:272604
x1,73:9509274,4850890
k1,73:9760125,4850890:250851
x1,73:10051101,4850890
x1,73:10362397,4850890
x1,73:12457554,4850890
k1,73:12708406,4850890:250852
x1,73:14564347,4850890
k1,73:14815199,4850890:250852
x1,73:16563030,4850890
k1,73:16813881,4850890:250851
x1,73:17432537,4850890
k1,73:17683389,4850890:250852
x1,73:19958107,4850890
k1,73:20422301,4850890:464194
x1,73:21441381,4850890
k1,73:21692233,4850890:250852
x1,73:22675248,4850890
k1,73:22926100,4850890:250852
x1,73:23472012,4850890
k1,73:23722863,4850890:250851
x1,73:24013839,4850890
x1,73:24325135,4850890
x1,73:26420292,4850890
k1,73:26671144,4850890:250852
x1,73:28527085,4850890
k1,73:28777936,4850890:250851
x1,73:30707294,4850890
k1,73:30958146,4850890:250852
x1,73:31176378,4850890
$1,73:31176378,4850890
x1,73:31504058,4850890
x1,73:31930033,4850890
x1,73:32167265,4850890
k1,73:32240081,4850890:72816
x1,73:32558585,4850890
x1,73:32959009,4850890
x1,73:33375817,4850890
k1,73:33742660,4850890:250851
x1,73:34725700,4850890
k1,73:35010624,4850890:250852
x1,73:35411048,4850890
x1,73:35779359,4850890
x1,73:36198127,4850890
$1,73:36228927,4850890
x1,73:36610999,4850890
k1,73:36529079,4850890:0
)
(1,74:5367762,5637322:31161317,519650,163840
x1,74:6126002,5637322
x1,73:6698121,5637322
x1,73:7395407,5637322
$1,73:7395407,5637322
x1,73:7559247,5637322
k1,73:7793218,5637322:233971
x1,73:8011450,5637322
$1,73:8011450,5637322
x1,73:9503689,5637322
x1,73:9719288,5637322
$1,73:9752704,5637322
x1,73:9916544,5637322
k1,73:10150515,5637322:233971
$1,73:10150515,5637322
x1,73:10469019,5637322
x1,73:10805867,5637322
x1,73:12653295,5637322
$1,73:12653295,5637322
k1,73:12873240,5637322:219945
x1,73:13819576,5637322
k1,73:14039521,5637322:219945
$1,73:14039521,5637322
x1,73:14374409,5637322
k1,73:14606792,5637322:111799
x1,73:15116000,5637322
k1,73:15227800,5637322:111800
x1,73:17157160,5637322
x1,73:17438958,5637322
$1,73:17438958,5637322
x1,73:17657190,5637322
k1,73:17877135,5637322:219945
x1,73:18040975,5637322
k1,73:18274945,5637322:233970
x1,73:18493177,5637322
$1,73:18493177,5637322
x1,73:19985416,5637322
x1,73:20201015,5637322
(1,73:20234431,5399434:409581,281762,39521
x1,73:20611244,5399434
)
$1,73:20644012,5637322
x1,73:20807852,5637322
k1,73:21041823,5637322:233971
$1,73:21041823,5637322
x1,73:21360327,5637322
x1,73:21697175,5637322
x1,73:23544603,5637322
(1,73:23544603,5399434:409581,281762,39521
x1,73:23921416,5399434
)
$1,73:23954184,5637322
k1,73:24174129,5637322:219945
x1,73:25120465,5637322
k1,73:25340410,5637322:219945
$1,73:25340410,5637322
x1,73:25675298,5637322
k1,73:25907682,5637322:111800
x1,73:26416890,5637322
k1,73:26528689,5637322:111799
x1,73:28458049,5637322
x1,73:28739847,5637322
(1,73:28739847,5399434:409581,281762,39521
x1,73:29116660,5399434
)
$1,73:29149428,5637322
x1,73:29531500,5637322
k1,73:29765471,5637322:233971
x1,73:29983703,5637322
$1,73:29983703,5637322
x1,73:31475942,5637322
x1,73:31691541,5637322
(1,73:31691541,5735625:385333,314739,8240
x1,73:32002885,5735625
)
$1,73:32076874,5637322
x1,73:32240714,5637322
k1,73:32474685,5637322:233971
$1,73:32474685,5637322
x1,73:32793189,5637322
x1,73:33130037,5637322
x1,73:34977465,5637322
(1,73:34977465,5735625:385333,314739,8240
x1,73:35288809,5735625
)
$1,73:35362798,5637322
k1,73:35582743,5637322:219945
x1,73:36529079,5637322
k1,73:36529079,5637322:0
)
(1,74:5367762,6423754:31161317,491520,163840
x1,74:5702650,6423754
g1,73:5914254,6423754
x1,73:6423462,6423754
g1,73:6514482,6423754
x1,73:8443842,6423754
x1,73:8725640,6423754
(1,73:8725640,6522057:385333,314739,8240
x1,73:9036984,6522057
)
$1,73:9110973,6423754
x1,73:9329205,6423754
g1,73:9493045,6423754
x1,73:10439381,6423754
g1,73:10603221,6423754
$1,73:10603221,6423754
x1,73:11257916,6423754
x1,73:11649163,6423754
x1,73:12256019,6423754
x1,73:12633498,6423754
x1,73:13008353,6423754
$1,73:13008353,6423754
x1,73:13172193,6423754
g1,73:13375353,6423754
x1,73:14903641,6423754
g1,73:15067481,6423754
x1,73:15867665,6423754
g1,73:16031505,6423754
x1,73:17087272,6423754
g1,73:17251112,6423754
x1,73:18634559,6423754
g1,73:18798399,6423754
x1,73:20873892,6423754
g1,73:21037732,6423754
x1,73:22967746,6423754
g1,73:23131586,6423754
x1,73:23641449,6423754
g1,73:23805289,6423754
x1,73:24752263,6423754
g1,73:24916103,6423754
x1,73:25971870,6423754
g1,73:26135710,6423754
x1,73:27737397,6423754
g1,73:27901237,6423754
x1,73:28701421,6423754
g1,73:28865261,6423754
x1,73:31177346,6423754
k1,74:36529079,6423754:5466421
g1,74:36529079,6423754
)
(1,76:3729360,7740875:32799719,444328,141880
x1,76:4675696,7740875
g1,75:4839536,7740875
x1,75:6350136,7740875
g1,75:6513976,7740875
x1,75:8188399,7740875
g1,75:8352239,7740875
x1,75:9480758,7740875
g1,75:9644598,7740875
x1,75:11464518,7740875
g1,75:11628358,7740875
x1,75:12429197,7740875
g1,75:12593037,7740875
x1,75:15833089,7740875
g1,75:15996929,7740875
x1,75:17270936,7740875
g1,75:17434776,7740875
x1,75:18235615,7740875
g1,75:18399455,7740875
x1,75:19200932,7740875
g1,75:19364772,7740875
x1,75:20275060,7740875
x1,75:21059524,7740875
g1,75:21223364,7740875
x1,75:21733227,7740875
g1,75:21897067,7740875
x1,75:23498754,7740875
g1,75:23662594,7740875
x1,75:24462778,7740875
g1,75:24626618,7740875
x1,75:27065850,7740875
g1,75:27229690,7740875
x1,75:27903393,7740875
k1,76:36529079,7740875:8740374
g1,76:36529079,7740875
)
[1,86:3729360,37069676:32799719,28396221,0
[1,86:3729360,37069676:32799719,28396221,0
(1,80:3729360,33897736:32799719,25224281,0
k1,80:4280160,33897736:550800
(1,78:4280160,33897736:0,0,0
g1,78:4280160,33897736
g1,78:4280160,33897736
g1,78:3952480,33897736
(1,78:3952480,33897736:0,0,0
)
g1,78:4280160,33897736
)
(1,79:4280160,33897736:31698120,25224281,0
(1,79:4280160,33897736:31698120,25224281,0
(1,79:4280160,33897736:31698197,25224344,0
(1,79:4280160,33897736:31698197,25224344,0
(1,79:4280160,33897736:0,31530310,0
(1,79:4280160,33897736:39622596,31530310,0
)
k1,79:4280160,33897736:-39622596
)
)
)
)
)
g1,80:35978280,33897736
k1,80:36529079,33897736:550799
)
(1,82:3729360,35627884:32799719,550500,235932
h1,82:3729360,35627884:0,0,0
g1,82:3729360,35627884
[1,82:3729360,35627884:32799719,550500,235932
(1,82:3729360,35627884:32799719,550500,235932
k1,82:6540142,35627884:2810782
h1,82:6540142,35627884:0,0,0
x1,82:8542901,35627884
g1,82:8725084,35627884
x1,82:9271643,35627884
g1,82:9497074,35627884
r1,82:9497074,35627884:0,786432,235932
g1,82:9497074,35627884
x1,82:12372761,35627884
g1,82:12536601,35627884
x1,82:13810608,35627884
g1,82:13974448,35627884
x1,82:14884736,35627884
x1,82:15696071,35627884
g1,82:15859911,35627884
x1,82:16951727,35627884
x1,82:17451111,35627884
x1,82:17588742,35627884
g1,82:17752582,35627884
x1,82:18662870,35627884
x1,82:19957197,35627884
g1,82:20121037,35627884
x1,82:20921876,35627884
g1,82:21085716,35627884
x1,82:21887193,35627884
g1,82:22051033,35627884
x1,82:22596945,35627884
g1,82:22760785,35627884
x1,82:25564373,35627884
g1,82:25728213,35627884
x1,82:26711235,35627884
g1,82:26875075,35627884
x1,82:27784707,35627884
g1,82:27948547,35627884
x1,82:28567203,35627884
g1,82:28731043,35627884
x1,82:30550963,35627884
g1,82:30714803,35627884
x1,82:31370163,35627884
g1,82:31534003,35627884
x1,82:32334842,35627884
g1,82:32498682,35627884
x1,82:33590498,35627884
x1,82:33718298,35627884
r1,82:33718298,35627884:0,235932,235932
g1,82:33718298,35627884
k1,82:36529079,35627884:2810781
)
]
g1,82:36529079,35627884
g1,82:36529079,35627884
)
(1,84:3729360,36414316:32799719,0,0
k1,84:20129220,36414316:16399860
(1,80:20129220,36414316:0,0,0
g1,80:20129220,36414316
g1,80:20129220,36414316
g1,80:19801540,36414316
(1,80:19801540,36414316:0,0,0
)
g1,80:20129220,36414316
)
g1,84:20129220,36414316
k1,84:36529079,36414316:16399859
)
]
]
(1,88:3729360,38504927:32799719,444328,141880
h1,87:3729360,38504927:983040,0,0
x1,87:6277392,38504927
k1,87:6426066,38504927:148674
x1,87:7226905,38504927
k1,87:7375580,38504927:148675
x1,87:8467396,38504927
k1,87:8616070,38504927:148674
x1,87:11018587,38504927
k1,87:11167261,38504927:148674
x1,87:12514004,38504927
k1,87:12662679,38504927:148675
x1,87:14137214,38504927
k1,87:14288921,38504927:151707
x1,87:15089760,38504927
k1,87:15238434,38504927:148674
x1,87:16330250,38504927
x1,87:16829634,38504927
k1,87:16978309,38504927:148675
x1,87:18834915,38504927
k1,87:18983589,38504927:148674
x1,87:21787177,38504927
k1,87:21935851,38504927:148674
x1,87:22591211,38504927
k1,87:22739886,38504927:148675
x1,87:24160038,38504927
k1,87:24308697,38504927:148659
x1,87:25255033,38504927
k1,87:25403707,38504927:148674
x1,87:25694683,38504927
x1,87:26005979,38504927
x1,87:27554569,38504927
k1,87:27703243,38504927:148674
x1,87:28504082,38504927
k1,87:28652757,38504927:148675
x1,87:30582771,38504927
k1,87:30731445,38504927:148674
x1,87:31896659,38504927
k1,87:32045333,38504927:148674
x1,87:32846172,38504927
k1,87:32994847,38504927:148675
x1,87:34160070,38504927
k1,87:34308744,38504927:148674
x1,87:36529079,38504927
k1,87:36529079,38504927:0
)
(1,88:3729360,39291359:32799719,444328,141880
x1,88:5221600,39291359
k1,87:5397851,39291359:176251
x1,87:6053211,39291359
k1,87:6229461,39291359:176250
x1,87:6520437,39291359
x1,87:6831733,39291359
x1,87:8926890,39291359
k1,87:9103141,39291359:176251
x1,87:11122922,39291359
k1,87:11363314,39291359:240392
x1,87:12746114,39291359
k1,87:12922365,39291359:176251
x1,87:13213341,39291359
k1,87:13389592,39291359:176251
x1,87:15355654,39291359
k1,87:15531904,39291359:176250
x1,87:15969015,39291359
k1,87:16145266,39291359:176251
x1,87:18129026,39291359
k1,87:18308380,39291359:179354
x1,87:19109219,39291359
k1,87:19285469,39291359:176250
x1,87:20122357,39291359
x1,87:21098826,39291359
k1,87:21275077,39291359:176251
x1,87:23895171,39291359
k1,87:24071422,39291359:176251
x1,87:24399102,39291359
x1,87:25729461,39291359
k1,87:25905711,39291359:176250
x1,87:26705895,39291359
k1,87:26882146,39291359:176251
x1,87:27792434,39291359
x1,87:28576898,39291359
k1,87:28753149,39291359:176251
x1,87:29263012,39291359
k1,87:29439263,39291359:176251
x1,87:30240102,39291359
k1,87:30416352,39291359:176250
x1,87:32199558,39291359
k1,87:32375809,39291359:176251
x1,87:33358849,39291359
x1,87:34077112,39291359
k1,87:34259568,39291359:182456
x1,87:34914928,39291359
x1,87:35662688,39291359
x1,87:35973984,39291359
x1,87:36473368,39291359
x1,87:36610999,39291359
k1,87:36529079,39291359:0
)
(1,88:3729360,40077791:32799719,444328,141880
x1,88:4530199,40077791
k1,87:4738202,40077791:208003
x1,87:5830018,40077791
k1,87:6038020,40077791:208002
x1,87:6947652,40077791
k1,87:7155655,40077791:208003
x1,87:9011623,40077791
k1,87:9219626,40077791:208003
x1,87:10530328,40077791
k1,87:10738330,40077791:208002
x1,87:13359070,40077791
x1,87:13480318,40077791
k1,87:13815967,40077791:335649
x1,87:14216382,40077791
k1,87:14424384,40077791:208002
x1,87:16172215,40077791
k1,87:16380218,40077791:208003
x1,87:16998874,40077791
k1,87:17206877,40077791:208003
x1,87:18663076,40077791
k1,87:18871078,40077791:208002
x1,87:19854100,40077791
k1,87:20062103,40077791:208003
x1,87:20862942,40077791
k1,87:21070945,40077791:208003
x1,87:21907833,40077791
x1,87:22884302,40077791
k1,87:23092304,40077791:208002
x1,87:23419984,40077791
x1,87:24750343,40077791
k1,87:24958346,40077791:208003
x1,87:25504258,40077791
k1,87:25712261,40077791:208003
x1,87:28587283,40077791
k1,87:28795286,40077791:208003
x1,87:29595470,40077791
k1,87:29803472,40077791:208002
x1,87:30604311,40077791
k1,87:30812314,40077791:208003
x1,87:31139994,40077791
x1,87:32470353,40077791
k1,87:32678356,40077791:208003
x1,87:33661378,40077791
k1,87:33869380,40077791:208002
x1,87:34488036,40077791
x1,87:34802612,40077791
x1,87:35083764,40077791
k1,87:35291767,40077791:208003
x1,87:36529079,40077791
k1,87:36529079,40077791:0
)
(1,88:3729360,40864223:32799719,566690,141880
x1,88:7441942,40864223
k1,87:7595914,40864223:153972
x1,87:8251274,40864223
k1,87:8405246,40864223:153972
x1,87:9606500,40864223
k1,87:9760472,40864223:153972
x1,87:11689831,40864223
k1,87:11843803,40864223:153972
x1,87:12389715,40864223
k1,87:12543687,40864223:153972
x1,87:13199047,40864223
k1,87:13353019,40864223:153972
x1,87:15318427,40864223
k1,87:15472399,40864223:153972
x1,87:15945558,40864223
k1,87:16099530,40864223:153972
x1,87:16773233,40864223
(1,87:16773233,40864223:517734,566690,0
$1,87:16773233,40864223
(1,87:16773233,40626335:517734,328802,4845
x1,87:17258199,40626335
)
$1,87:17290967,40864223
)
x1,87:17454807,40864223
k1,87:17654678,40864223:199871
x1,87:18200590,40864223
k1,87:18354562,40864223:153972
x1,87:18572794,40864223
x1,87:19494216,40864223
k1,87:19650162,40864223:155946
x1,87:21615570,40864223
k1,87:21769542,40864223:153972
x1,87:22242701,40864223
k1,87:22396673,40864223:153972
x1,87:23033672,40864223
k1,87:23233543,40864223:199871
x1,87:23852199,40864223
x1,87:24166775,40864223
x1,87:24447927,40864223
k1,87:24601899,40864223:153972
x1,87:27258688,40864223
k1,87:27412660,40864223:153972
x1,87:28213499,40864223
k1,87:28367471,40864223:153972
x1,87:29423238,40864223
k1,87:29577210,40864223:153972
x1,87:31325023,40864223
k1,87:31478995,40864223:153972
x1,87:32243139,40864223
k1,87:32397111,40864223:153972
x1,87:32688087,40864223
x1,87:32999383,40864223
x1,87:33826447,40864223
k1,87:33980419,40864223:153972
x1,87:36529079,40864223
k1,87:36529079,40864223:0
)
(1,88:3729360,41650655:32799719,444328,141880
x1,88:4216941,41650655
x1,87:5626612,41650655
k1,87:5861404,41650655:234792
x1,87:8227884,41650655
k1,87:8462604,41650655:234720
x1,87:9117964,41650655
k1,87:9352756,41650655:234792
x1,87:10553364,41650655
k1,87:10788156,41650655:234792
x1,87:12608058,41650655
k1,87:12842849,41650655:234791
x1,87:13789185,41650655
k1,87:14023977,41650655:234792
x1,87:15553569,41650655
k1,87:15788289,41650655:234720
x1,87:16734625,41650655
k1,87:16969417,41650655:234792
x1,87:18280129,41650655
k1,87:18514849,41650655:234720
x1,87:19680072,41650655
k1,87:19914864,41650655:234792
x1,87:22553967,41650655
k1,87:22969982,41650655:416015
x1,87:23989062,41650655
k1,87:24223854,41650655:234792
x1,87:25060742,41650655
x1,87:26037211,41650655
k1,87:26272003,41650655:234792
x1,87:26599683,41650655
x1,87:27930042,41650655
k1,87:28164833,41650655:234791
x1,87:28710745,41650655
k1,87:28945537,41650655:234792
x1,87:31093785,41650655
k1,87:31328506,41650655:234721
x1,87:34203528,41650655
k1,87:34438319,41650655:234791
x1,87:35093679,41650655
k1,87:35328471,41650655:234792
x1,87:36529079,41650655
k1,87:36529079,41650655:0
)
(1,88:3729360,42437087:32799719,566690,141880
x1,88:5549262,42437087
k1,87:5741563,42437087:192301
x1,87:6906777,42437087
k1,87:7099079,42437087:192302
x1,87:8628671,42437087
k1,87:8820943,42437087:192272
x1,87:9767279,42437087
k1,87:9959581,42437087:192302
x1,87:11270293,42437087
k1,87:11462565,42437087:192272
x1,87:12627788,42437087
k1,87:12820089,42437087:192301
x1,87:15295352,42437087
k1,87:15487654,42437087:192302
x1,87:16287838,42437087
k1,87:16480139,42437087:192301
x1,87:20192721,42437087
k1,87:20385022,42437087:192301
x1,87:21040382,42437087
k1,87:21232684,42437087:192302
x1,87:22943811,42437087
k1,87:23136112,42437087:192301
x1,87:23609271,42437087
k1,87:23801572,42437087:192301
x1,87:24475275,42437087
(1,87:24475275,42437087:517734,566690,0
$1,87:24475275,42437087
(1,87:24475275,42199199:517734,328802,0
x1,87:24960241,42199199
)
$1,87:24993009,42437087
)
x1,87:25156849,42437087
k1,87:25445393,42437087:288544
x1,87:26719400,42437087
k1,87:26911701,42437087:192301
x1,87:27894723,42437087
k1,87:28087025,42437087:192302
x1,87:29433768,42437087
k1,87:29626069,42437087:192301
x1,87:30462957,42437087
x1,87:31439426,42437087
k1,87:31631727,42437087:192301
x1,87:34506749,42437087
k1,87:34699051,42437087:192302
x1,87:35499235,42437087
k1,87:35691536,42437087:192301
x1,87:36529079,42437087
k1,87:36529079,42437087:0
)
(1,88:3729360,43223519:32799719,444328,141880
x1,88:4493504,43223519
k1,87:4672275,43223519:178771
x1,87:7330403,43223519
k1,87:7509175,43223519:178772
x1,87:8855918,43223519
k1,87:9034689,43223519:178771
x1,87:9399055,43223519
k1,87:9577827,43223519:178772
x1,87:10014938,43223519
k1,87:10193709,43223519:178771
x1,87:11176724,43223519
k1,87:11355496,43223519:178772
x1,87:13412646,43223519
k1,87:13660600,43223519:247954
x1,87:16118184,43223519
k1,87:16300688,43223519:182504
x1,87:16737799,43223519
k1,87:16916571,43223519:178772
x1,87:17717410,43223519
k1,87:17896181,43223519:178771
x1,87:19061404,43223519
k1,87:19240176,43223519:178772
x1,87:21206238,43223519
k1,87:21385009,43223519:178771
x1,87:21894872,43223519
k1,87:22073644,43223519:178772
x1,87:23020618,43223519
k1,87:23199389,43223519:178771
x1,87:25346333,43223519
k1,87:25525105,43223519:178772
x1,87:26508127,43223519
k1,87:26686898,43223519:178771
x1,87:28179138,43223519
k1,87:28357910,43223519:178772
x1,87:28976566,43223519
k1,87:29155337,43223519:178771
x1,87:29446313,43223519
x1,87:30455560,43223519
k1,87:30634332,43223519:178772
x1,87:33255736,43223519
k1,87:33434507,43223519:178771
x1,87:36529079,43223519
k1,87:36529079,43223519:0
)
(1,88:3729360,44009951:32799719,444328,141880
x1,88:4275272,44009951
g1,87:4439112,44009951
x1,87:6295726,44009951
g1,87:6459566,44009951
x1,87:9536407,44009951
k1,88:36529079,44009951:27107360
g1,88:36529079,44009951
)
(1,88:3729360,45542195:32799719,550500,235932
r1,88:3729360,45542195:0,786432,235932
(1,88:3729360,45542195:1238615,550500,235932
x1,88:4640295,45542195
r1,88:4640295,45542195:0,786432,235932
g1,88:4967975,45542195
)
x1,88:8937446,45542195
g1,88:9119629,45542195
x1,88:9738285,45542195
g1,88:9920468,45542195
x1,88:12069363,45542195
r1,88:12069363,45542195:0,786432,235932
k1,88:36529079,45542195:24459716
g1,88:36529079,45542195
)
(1,98:3729360,46330761:32799719,444328,141880
x1,98:6058478,46330761
k1,89:6223266,46330761:164788
x1,89:8225352,46330761
k1,89:8390141,46330761:164789
x1,89:9045501,46330761
k1,89:9210289,46330761:164788
x1,89:10011128,46330761
k1,89:10175916,46330761:164788
x1,89:12286794,46330761
k1,89:12451582,46330761:164788
x1,89:15000242,46330761
k1,89:15165031,46330761:164789
x1,89:15965215,46330761
k1,89:16130003,46330761:164788
x1,89:16785363,46330761
x1,89:19790161,46330761
k1,89:19954949,46330761:164788
x1,89:21228956,46330761
k1,89:21393744,46330761:164788
x1,89:22194583,46330761
k1,89:22359372,46330761:164789
x1,89:24034458,46330761
k1,89:24199246,46330761:164788
x1,89:26055852,46330761
k1,89:26220640,46330761:164788
x1,89:26766552,46330761
k1,89:26931340,46330761:164788
x1,89:27732179,46330761
k1,89:27896968,46330761:164789
x1,89:28988784,46330761
x1,89:29488168,46330761
x1,89:29615968,46330761
k1,89:29821972,46330761:206004
x1,89:30841052,46330761
k1,89:31005841,46330761:164789
x1,89:33590559,46330761
k1,89:33755347,46330761:164788
x1,89:35611288,46330761
k1,89:35776076,46330761:164788
x1,89:36540220,46330761
k1,89:36529079,46330761:0
)
(1,98:3729360,47117193:32799719,444328,141880
x1,98:4929968,47117193
k1,89:5119651,47117193:189683
x1,89:5665563,47117193
k1,89:5855246,47117193:189683
x1,89:6656085,47117193
k1,89:6845768,47117193:189683
x1,89:9649356,47117193
k1,89:9839039,47117193:189683
x1,89:10639223,47117193
k1,89:10828905,47117193:189682
x1,89:11629744,47117193
x1,89:13218318,47117193
k1,89:13408001,47117193:189683
x1,89:14354337,47117193
k1,89:14544020,47117193:189683
x1,89:15599787,47117193
k1,89:15789470,47117193:189683
x1,89:18301436,47117193
k1,89:18491119,47117193:189683
x1,89:19291958,47117193
k1,89:19481641,47117193:189683
x1,89:20865733,47117193
k1,89:21055416,47117193:189683
x1,89:22493910,47117193
k1,89:22774598,47117193:280688
x1,89:23138974,47117193
x1,89:23675062,47117193
k1,89:23864745,47117193:189683
x1,89:25065353,47117193
k1,89:25255036,47117193:189683
x1,89:27639201,47117193
k1,89:27835344,47117193:196143
x1,89:28636183,47117193
k1,89:28825866,47117193:189683
x1,89:32138672,47117193
k1,89:32328355,47117193:189683
x1,89:33128539,47117193
k1,89:33318222,47117193:189683
x1,89:35829533,47117193
k1,89:36019216,47117193:189683
x1,89:36529079,47117193
k1,89:36529079,47117193:0
)
(1,98:3729360,47903625:32799719,444328,141880
x1,98:4020336,47903625
k1,89:4218939,47903625:198603
x1,89:5019778,47903625
k1,89:5218381,47903625:198603
x1,89:6201403,47903625
k1,89:6400006,47903625:198603
x1,89:8584292,47903625
k1,89:8782895,47903625:198603
x1,89:9073871,47903625
k1,89:9272474,47903625:198603
x1,89:11676292,47903625
k1,89:11874895,47903625:198603
x1,89:12821231,47903625
k1,89:13019834,47903625:198603
x1,89:13310810,47903625
k1,89:13509413,47903625:198603
x1,89:14947251,47903625
k1,89:15254701,47903625:307450
x1,89:16273781,47903625
k1,89:16472384,47903625:198603
x1,89:18876202,47903625
k1,89:19074805,47903625:198603
x1,89:19985093,47903625
x1,89:20696805,47903625
k1,89:20895408,47903625:198603
x1,89:21696247,47903625
k1,89:21894850,47903625:198603
x1,89:24479568,47903625
k1,89:24678171,47903625:198603
x1,89:26534112,47903625
k1,89:26732715,47903625:198603
x1,89:27278627,47903625
k1,89:27477230,47903625:198603
x1,89:28132572,47903625
k1,89:28331175,47903625:198603
x1,89:30442053,47903625
k1,89:30640656,47903625:198603
x1,89:33444244,47903625
k1,89:33642847,47903625:198603
x1,89:34771366,47903625
x1,89:35089222,47903625
x1,89:35698054,47903625
k1,89:35896657,47903625:198603
x1,89:36552017,47903625
k1,89:36529079,47903625:0
)
]
(1,98:3729360,49869705:32799719,504625,216271
(1,98:3729360,49869705:32799719,504625,216271
(1,98:3729360,49869705:32799719,504625,216271
[1,98:3729360,49869705:32799719,504625,216271
(1,98:3729360,49869705:32799719,504625,216271
(1,98:3729360,49869705:0,0,0
[1,98:3729360,49869705:32799719,0,0
(1,98:3729360,49869705:32799719,0,0
h1,98:3729360,49869705:0,0,0
k1,98:20129220,49869705:16399860
k1,98:36529079,49869705:16399859
)
]
k1,98:3729360,49869705:-32799719
)
g1,98:3729360,49869705
[1,98:3729360,49869705:32799719,0,0
(1,98:3729360,49869705:32799719,0,0
k1,98:20129220,49869705:16399860
h1,98:20129220,49869705:0,0,0
g1,98:20129220,49869705
k1,98:36529079,49869705:16399859
)
]
g1,98:36529079,49869705
(1,98:36529079,49869705:0,504625,216271
k1,98:3729360,49869705:-32799719
[1,98:3729360,49869705:32799719,504625,216271
(1,98:3729360,49869705:32799719,504625,216271
k1,98:35381300,49869705:31651940
h1,98:35381300,49869705:0,0,0
x1,98:35873203,49869705
x1,98:36529079,49869705
r1,98:36529079,49869705:0,720896,216271
g1,98:36529079,49869705
g1,98:36529079,49869705
)
]
)
)
]
)
g1,98:36529079,49869705
)
)
]
]
]
!24072
}3
!10
{4
[1,105:4736287,49869705:31792792,45133418,216271
[1,105:4736287,4736287:0,0,0
(1,105:4736287,1704917:0,0,0
k1,105:4736287,1704917:1072708
)
]
[1,105:4736287,49869705:31792792,45133418,216271
(1,105:4736287,4736287:0,0,0
)
[1,105:3729360,49869705:32799719,48099007,216271
[1,105:3729360,2557130:32799719,786432,0
(1,105:3729360,2557130:32799719,0,0
(1,105:3729360,2557130:32799719,0,0
(1,105:3729360,2557130:32799719,0,0
[1,105:3729360,2557130:32799719,0,0
(1,105:3729360,2557130:32799719,0,0
(1,105:3729360,2557130:0,0,0
[1,105:3729360,2557130:32799719,0,0
(1,105:3729360,2557130:32799719,0,0
h1,105:3729360,2557130:0,0,0
k1,105:20129220,2557130:16399860
k1,105:36529079,2557130:16399859
)
]
k1,105:3729360,2557130:-32799719
)
g1,105:3729360,2557130
[1,105:3729360,2557130:32799719,0,0
(1,105:3729360,2557130:32799719,0,0
k1,105:20129220,2557130:16399860
h1,105:20129220,2557130:0,0,0
g1,105:20129220,2557130
k1,105:36529079,2557130:16399859
)
]
g1,105:36529079,2557130
(1,105:36529079,2557130:0,0,0
k1,105:3729360,2557130:-32799719
[1,105:3729360,2557130:32799719,0,0
(1,105:3729360,2557130:32799719,0,0
k1,105:36529079,2557130:32799719
h1,105:36529079,2557130:0,0,0
g1,105:36529079,2557130
g1,105:36529079,2557130
)
]
)
)
]
)
g1,105:36529079,2557130
)
)
]
[1,105:3729360,47903625:32799719,43708095,0
(1,98:3729360,4850890:32799719,444328,141880
x1,98:4040656,4850890
x1,89:5625951,4850890
k1,89:5813108,4850890:187157
x1,89:8507258,4850890
k1,89:8694415,4850890:187157
x1,89:9895679,4850890
k1,89:10082836,4850890:187157
x1,89:10592699,4850890
k1,89:10779857,4850890:187158
x1,89:11580696,4850890
k1,89:11767853,4850890:187157
x1,89:15044617,4850890
k1,89:15231774,4850890:187157
x1,89:15777686,4850890
k1,89:15964843,4850890:187157
x1,89:17984624,4850890
k1,89:18257735,4850890:273111
x1,89:19276815,4850890
k1,89:19463972,4850890:187157
x1,89:20810060,4850890
k1,89:20997218,4850890:187158
x1,89:22489466,4850890
k1,89:22676623,4850890:187157
x1,89:24023366,4850890
k1,89:24210523,4850890:187157
x1,89:25375091,4850890
x1,89:25911171,4850890
k1,89:26098328,4850890:187157
x1,89:26898512,4850890
k1,89:27085669,4850890:187157
x1,89:29524235,4850890
k1,89:29711392,4850890:187157
x1,89:30221255,4850890
k1,89:30408412,4850890:187157
x1,89:30699388,4850890
k1,89:30886545,4850890:187157
x1,89:32324383,4850890
k1,89:32597495,4850890:273112
x1,89:33398343,4850890
k1,89:33585500,4850890:187157
x1,89:33876476,4850890
x1,89:35796010,4850890
k1,89:35983167,4850890:187157
x1,89:36529079,4850890
k1,89:36529079,4850890:0
)
(1,98:3729360,5637322:32799719,444328,141880
x1,98:5659374,5637322
k1,89:5865816,5637322:206442
x1,89:6302927,5637322
k1,89:6509370,5637322:206443
x1,89:7419658,5637322
x1,89:8204122,5637322
k1,89:8410564,5637322:206442
x1,89:8920427,5637322
k1,89:9126870,5637322:206443
x1,89:10837997,5637322
k1,89:11044439,5637322:206442
x1,89:11372119,5637322
x1,89:11535959,5637322
k1,89:11866926,5637322:330967
x1,89:12412838,5637322
k1,90:12619281,5637322:206443
x1,90:13747137,5637322
k1,90:13953579,5637322:206442
x1,90:14499491,5637322
k1,90:14705933,5637322:206442
x1,90:17035698,5637322
k1,90:17242141,5637322:206443
x1,90:17460373,5637322
$1,90:17460373,5637322
x1,90:17788053,5637322
x1,90:18214028,5637322
$1,90:18269732,5637322
x1,90:18433572,5637322
k1,90:18650665,5637322:217093
$1,90:18650665,5637322
x1,90:18969169,5637322
x1,90:19369593,5637322
x1,90:19786401,5637322
$1,90:19902393,5637322
k1,90:20108835,5637322:206442
x1,90:21055171,5637322
k1,90:21261613,5637322:206442
$1,90:21261613,5637322
x1,90:21662037,5637322
x1,90:22030348,5637322
x1,90:22449116,5637322
$1,90:22479916,5637322
x1,90:22698148,5637322
k1,90:22904591,5637322:206443
x1,90:23450503,5637322
k1,90:23656945,5637322:206442
x1,90:23875177,5637322
$1,90:23875177,5637322
x1,90:24275601,5637322
x1,90:24666848,5637322
x1,90:25273704,5637322
x1,90:25651183,5637322
$1,90:25771767,5637322
x1,90:25989999,5637322
k1,90:26196442,5637322:206443
x1,90:27179457,5637322
k1,90:27385899,5637322:206442
x1,90:27931811,5637322
k1,90:28138253,5637322:206442
x1,90:30158034,5637322
k1,90:30375127,5637322:217093
x1,90:31030487,5637322
k1,90:31236930,5637322:206443
x1,90:32256656,5637322
k1,90:32463098,5637322:206442
x1,90:32900209,5637322
k1,90:33106651,5637322:206442
x1,90:34016939,5637322
x1,90:34965243,5637322
k1,90:35182336,5637322:217093
x1,90:36529079,5637322
k1,90:36529079,5637322:0
)
(1,98:3729360,6423754:32799719,444328,141880
x1,98:5477173,6423754
g1,90:5641013,6423754
x1,90:5931989,6423754
g1,90:6095829,6423754
x1,90:8535051,6423754
g1,90:8698891,6423754
x1,90:9463035,6423754
g1,90:9626875,6423754
x1,90:12430480,6423754
g1,90:12594320,6423754
x1,90:13941063,6423754
g1,90:14104903,6423754
x1,90:15960844,6423754
g1,90:16124684,6423754
x1,90:16561795,6423754
g1,90:16725635,6423754
x1,90:20129528,6423754
g1,90:20332688,6423754
x1,90:21807240,6423754
g1,90:21971080,6423754
x1,90:23172334,6423754
g1,90:23336174,6423754
x1,90:25520460,6423754
g1,90:25684300,6423754
x1,90:26011980,6423754
x1,90:27342339,6423754
g1,90:27506179,6423754
x1,90:28306363,6423754
g1,90:28470203,6423754
x1,90:30653842,6423754
g1,90:30817682,6423754
x1,90:31327545,6423754
g1,90:31491385,6423754
x1,90:31782361,6423754
g1,90:31946201,6423754
x1,90:33384039,6423754
g1,90:33587199,6423754
k1,98:36529079,6423754:2941880
g1,98:36529079,6423754
)
[1,97:3729360,35435517:32799719,28064393,0
[1,97:3729360,35435517:32799719,28064393,0
(1,94:3729360,7371124:32799719,0,0
k1,94:20129220,7371124:16399860
(1,92:20129220,7371124:0,0,0
g1,92:20129220,7371124
g1,92:20129220,7371124
g1,92:19801540,7371124
(1,92:19801540,7371124:0,0,0
)
g1,92:20129220,7371124
)
k1,94:36529079,7371124:16399859
)
(1,94:3729360,33338365:32799719,25901705,0
g1,94:3729360,33338365
(1,93:3729360,33338365:33237069,25901705,0
(1,93:3729360,33338365:33237069,25901705,0
(1,93:3729360,33338365:33237149,25901768,0
(1,93:3729360,33338365:33237149,25901768,0
(1,93:3729360,33338365:0,41113600,0
(1,93:3729360,33338365:52756972,41113600,0
)
k1,93:3729360,33338365:-52756972
)
)
)
)
)
g1,94:36966429,33338365
g1,94:36966429,33338365
)
(1,95:3729360,35199585:32799719,550500,235932
h1,95:3729360,35199585:0,0,0
g1,95:3729360,35199585
[1,95:3729360,35199585:32799719,550500,235932
(1,95:3729360,35199585:32799719,550500,235932
k1,95:14037068,35199585:10307708
h1,95:14037068,35199585:0,0,0
x1,95:16039827,35199585
g1,95:16222010,35199585
x1,95:16768569,35199585
g1,95:16994000,35199585
r1,95:16994000,35199585:0,786432,235932
g1,95:16994000,35199585
x1,95:17467168,35199585
g1,95:17631008,35199585
x1,95:19487614,35199585
g1,95:19651454,35199585
x1,95:20197366,35199585
g1,95:20361206,35199585
x1,95:22072316,35199585
g1,95:22236156,35199585
x1,95:22782068,35199585
g1,95:22945908,35199585
x1,95:23746747,35199585
g1,95:23910587,35199585
x1,95:26221371,35199585
r1,95:26221371,35199585:0,235932,235932
g1,95:26221371,35199585
k1,95:36529079,35199585:10307708
)
]
g1,95:36529079,35199585
g1,95:36529079,35199585
)
]
]
(1,98:3729360,37660951:32799719,550500,235932
r1,98:3729360,37660951:0,786432,235932
(1,98:3729360,37660951:1238615,550500,235932
x1,98:4640295,37660951
r1,98:4640295,37660951:0,786432,235932
g1,98:4967975,37660951
)
x1,98:7407207,37660951
g1,98:7589390,37660951
x1,98:10065316,37660951
r1,98:10065316,37660951:0,786432,235932
k1,98:36529079,37660951:26463763
g1,98:36529079,37660951
)
(1,103:3729360,38456912:32799719,444328,141880
x1,103:4275272,38456912
k1,99:4436636,38456912:161364
x1,99:6584881,38456912
k1,99:6746246,38456912:161365
x1,99:7256109,38456912
k1,99:7417473,38456912:161364
x1,99:8218312,38456912
k1,99:8379677,38456912:161365
x1,99:9799810,38456912
k1,99:9961174,38456912:161364
x1,99:12928602,38456912
k1,99:13090462,38456912:161860
x1,99:13891301,38456912
k1,99:14052665,38456912:161364
x1,99:15144481,38456912
k1,99:15305845,38456912:161364
x1,99:16434364,38456912
k1,99:16595729,38456912:161365
x1,99:18380246,38456912
k1,99:18541610,38456912:161364
x1,99:19342449,38456912
k1,99:19503814,38456912:161365
x1,99:21687444,38456912
k1,99:21848808,38456912:161364
x1,99:23850894,38456912
k1,99:24012258,38456912:161364
x1,99:26269296,38456912
k1,99:26430661,38456912:161365
x1,99:27086021,38456912
k1,99:27247385,38456912:161364
x1,99:27866041,38456912
x1,99:28183897,38456912
k1,99:28345262,38456912:161365
x1,99:30475164,38456912
k1,99:30677498,38456912:202334
x1,99:31077913,38456912
k1,99:31239278,38456912:161365
x1,99:32987109,38456912
k1,99:33148473,38456912:161364
x1,99:33767129,38456912
k1,99:33928494,38456912:161365
x1,99:35384693,38456912
k1,99:35546057,38456912:161364
x1,99:36529079,38456912
k1,99:36529079,38456912:0
)
(1,103:3729360,39243344:32799719,444328,141880
x1,103:5125271,39243344
k1,99:5302864,39243344:177593
x1,99:6103703,39243344
k1,99:6281296,39243344:177593
x1,99:7992406,39243344
k1,99:8169999,39243344:177593
x1,99:8715911,39243344
k1,99:8893504,39243344:177593
x1,99:9184480,39243344
k1,99:9362073,39243344:177593
x1,99:10126217,39243344
k1,99:10303809,39243344:177592
x1,99:10849713,39243344
x1,99:11161009,39243344
x1,99:12351784,39243344
k1,99:12529377,39243344:177593
x1,99:13148033,39243344
x1,99:13604817,39243344
k1,99:13782410,39243344:177593
x1,99:16439864,39243344
k1,99:16617457,39243344:177593
x1,99:17417641,39243344
k1,99:17595234,39243344:177593
x1,99:20161609,39243344
k1,99:20342640,39243344:181031
x1,99:21143479,39243344
k1,99:21321072,39243344:177593
x1,99:23431950,39243344
k1,99:23609543,39243344:177593
x1,99:25429445,39243344
k1,99:25607038,39243344:177593
x1,99:27354869,39243344
k1,99:27532462,39243344:177593
x1,99:28151118,39243344
k1,99:28328711,39243344:177593
x1,99:29129550,39243344
k1,99:29307142,39243344:177592
x1,99:30253478,39243344
k1,99:30431071,39243344:177593
x1,99:31414093,39243344
k1,99:31591686,39243344:177593
x1,99:32028797,39243344
k1,99:32206390,39243344:177593
x1,99:33407654,39243344
k1,99:33585247,39243344:177593
x1,99:34386086,39243344
k1,99:34563679,39243344:177593
x1,99:36529079,39243344
k1,99:36529079,39243344:0
)
(1,103:3729360,40029776:32799719,444328,141880
x1,103:4275272,40029776
k1,99:4491287,40029776:216015
x1,99:6967212,40029776
k1,99:7183226,40029776:216014
x1,99:7984065,40029776
k1,99:8200080,40029776:216015
x1,99:10075030,40029776
k1,99:10434714,40029776:359684
x1,99:12181890,40029776
k1,100:10434714,40029776:-9824
x1,100:12499746,40029776
x1,100:12999130,40029776
x1,100:13136761,40029776
k1,100:13365819,40029776:229058
x1,100:14312793,40029776
k1,100:14528808,40029776:216015
x1,100:15620624,40029776
x1,100:16120008,40029776
k1,100:16336023,40029776:216015
x1,100:17209607,40029776
k1,100:17425621,40029776:216014
x1,100:18226460,40029776
k1,100:18442475,40029776:216015
x1,100:20117543,40029776
k1,100:20333558,40029776:216015
x1,100:20843421,40029776
k1,100:21059435,40029776:216014
x1,100:21933027,40029776
k1,100:22149042,40029776:216015
x1,100:22949881,40029776
k1,100:23165896,40029776:216015
x1,100:25932797,40029776
k1,100:26148812,40029776:216015
x1,100:28952400,40029776
k1,100:29168414,40029776:216014
x1,100:29823774,40029776
k1,100:30039789,40029776:216015
x1,100:31386540,40029776
k1,100:31602555,40029776:216015
x1,100:33022707,40029776
k1,100:33238669,40029776:215962
x1,100:35477339,40029776
k1,100:35837023,40029776:359684
x1,100:36529079,40029776
k1,100:36529079,40029776:0
)
(1,103:3729360,40816208:32799719,444328,141880
x1,103:4530199,40816208
k1,100:4708722,40816208:178523
x1,100:5800538,40816208
k1,100:5979062,40816208:178524
x1,100:6888694,40816208
k1,100:7067217,40816208:178523
x1,100:8851096,40816208
k1,100:9029620,40816208:178524
x1,100:10922930,40816208
k1,100:11101453,40816208:178523
x1,100:13340123,40816208
k1,100:13587333,40816208:247210
x1,100:13987748,40816208
k1,100:14166272,40816208:178524
x1,100:14603383,40816208
k1,100:14781906,40816208:178523
x1,100:15837673,40816208
k1,100:16016197,40816208:178524
x1,100:18164435,40816208
k1,100:18342958,40816208:178523
x1,100:19107102,40816208
k1,100:19285625,40816208:178523
x1,100:20086464,40816208
k1,100:20264988,40816208:178524
x1,100:21356804,40816208
k1,100:21535327,40816208:178523
x1,100:22045190,40816208
k1,100:22223714,40816208:178524
x1,100:24007593,40816208
k1,100:24186116,40816208:178523
x1,100:24804772,40816208
x1,100:25261556,40816208
k1,100:25440079,40816208:178523
x1,100:26605302,40816208
k1,100:26783826,40816208:178524
x1,100:29259089,40816208
k1,100:29437612,40816208:178523
x1,100:30201756,40816208
k1,100:30380280,40816208:178524
x1,100:33292678,40816208
k1,100:33471201,40816208:178523
x1,100:36529079,40816208
k1,100:36529079,40816208:0
)
(1,103:3729360,41602640:32799719,444328,141880
x1,103:5221600,41602640
k1,100:5422100,41602640:200500
x1,100:6077460,41602640
k1,100:6277960,41602640:200500
x1,100:6787823,41602640
x1,100:8517950,41602640
k1,100:8718450,41602640:200500
x1,100:10647808,41602640
x1,100:10965664,41602640
x1,100:11665584,41602640
k1,100:11978723,41602640:313139
x1,100:12997803,41602640
k1,100:13198303,41602640:200500
x1,100:13525983,41602640
x1,100:14492621,41602640
k1,100:14693121,41602640:200500
x1,100:16695215,41602640
k1,100:16895715,41602640:200500
x1,100:17659859,41602640
k1,100:17860359,41602640:200500
x1,100:20481781,41602640
k1,100:20682280,41602640:200499
x1,100:22575590,41602640
k1,100:22776090,41602640:200500
x1,100:25743518,41602640
k1,100:25953183,41602640:209665
x1,100:27628263,41602640
k1,100:27828763,41602640:200500
x1,100:28775099,41602640
k1,100:28975598,41602640:200499
x1,100:30140821,41602640
k1,100:30341321,41602640:200500
x1,100:32816584,41602640
k1,100:33017084,41602640:200500
x1,100:33817268,41602640
k1,100:34017768,41602640:200500
x1,100:36529079,41602640
k1,100:36529079,41602640:0
)
(1,103:3729360,42389072:32799719,444328,141880
x1,103:4239223,42389072
k1,100:4407831,42389072:168608
x1,100:8375996,42389072
k1,100:8544604,42389072:168608
x1,100:8945028,42389072
x1,100:9984418,42389072
k1,100:10153025,42389072:168607
x1,100:10644545,42389072
k1,100:10862009,42389072:217464
x1,100:14175468,42389072
k1,101:10862009,42389072:-42592
x1,101:14296716,42389072
k1,101:14466516,42389072:169800
x1,101:15412852,42389072
k1,101:15581459,42389072:168607
x1,101:16491091,42389072
k1,101:16659699,42389072:168608
x1,101:16950675,42389072
x1,101:18397050,42389072
k1,101:18565658,42389072:168608
x1,101:19366497,42389072
k1,101:19535105,42389072:168608
x1,101:20626921,42389072
x1,101:21126305,42389072
k1,101:21294912,42389072:168607
x1,101:22460126,42389072
k1,101:22628734,42389072:168608
x1,101:22919710,42389072
k1,101:23088318,42389072:168608
x1,101:23706974,42389072
x1,101:24163758,42389072
k1,101:24332366,42389072:168608
x1,101:26716531,42389072
k1,101:26886331,42389072:169800
x1,101:28742945,42389072
k1,101:28911552,42389072:168607
x1,101:30840910,42389072
x1,101:31158766,42389072
k1,101:31327374,42389072:168608
x1,101:33729891,42389072
k1,101:33898499,42389072:168608
x1,101:36610999,42389072
k1,101:36529079,42389072:0
)
(1,103:3729360,43175504:32799719,444328,141880
x1,103:5149512,43175504
k1,101:5285003,43175504:135491
x1,101:5830915,43175504
k1,101:5966435,43175504:135520
x1,101:7131658,43175504
k1,101:7267177,43175504:135519
x1,101:9651352,43175504
k1,101:9792536,43175504:141184
x1,101:10302399,43175504
k1,101:10437918,43175504:135519
x1,101:11639182,43175504
k1,101:11774702,43175504:135520
x1,101:12065678,43175504
k1,101:12201197,43175504:135519
x1,101:12674365,43175504
x1,101:13286468,43175504
k1,101:13421988,43175504:135520
x1,101:14405010,43175504
k1,101:14540529,43175504:135519
x1,101:16105512,43175504
k1,101:16241032,43175504:135520
x1,101:17587776,43175504
k1,101:17723295,43175504:135519
x1,101:18632927,43175504
k1,101:18768447,43175504:135520
x1,101:19896966,43175504
x1,101:20181389,43175504
k1,101:20316908,43175504:135519
x1,101:21190492,43175504
k1,101:21326012,43175504:135520
x1,101:21871924,43175504
k1,101:22007443,43175504:135519
x1,101:23481985,43175504
k1,101:23623169,43175504:141184
x1,101:24278529,43175504
k1,101:24414048,43175504:135519
x1,101:26452855,43175504
k1,101:26588375,43175504:135520
x1,101:27899077,43175504
k1,101:28034596,43175504:135519
x1,101:28544459,43175504
k1,101:28679979,43175504:135520
x1,101:29480818,43175504
k1,101:29616337,43175504:135519
x1,101:31508991,43175504
k1,101:31644511,43175504:135520
x1,101:32809716,43175504
k1,101:32945235,43175504:135519
x1,101:33455098,43175504
k1,101:33590618,43175504:135520
x1,101:34209274,43175504
k1,101:34344793,43175504:135519
x1,101:36529079,43175504
k1,101:36529079,43175504:0
)
(1,103:3729360,43961936:32799719,451211,141880
x1,103:4675696,43961936
k1,101:4856951,43961936:181255
x1,101:6421943,43961936
k1,101:6603198,43961936:181255
x1,101:7113061,43961936
k1,101:7294316,43961936:181255
x1,101:8095155,43961936
k1,101:8276410,43961936:181255
x1,101:9368226,43961936
x1,101:9867610,43961936
x1,101:9995410,43961936
k1,101:10250816,43961936:255406
x1,101:11269896,43961936
k1,101:11451151,43961936:181255
x1,101:14145300,43961936
k1,101:14326555,43961936:181255
x1,101:15126739,43961936
k1,101:15307994,43961936:181255
x1,101:18328513,43961936
k1,101:18509768,43961936:181255
x1,101:19019631,43961936
k1,101:19200886,43961936:181255
x1,101:23169051,43961936
k1,101:23350307,43961936:181256
x1,101:23750731,43961936
x1,101:24790121,43961936
k1,101:24971376,43961936:181255
x1,101:25462896,43961936
k1,101:25718301,43961936:255405
x1,101:26118716,43961936
k1,102:26299971,43961936:181255
x1,102:26737082,43961936
k1,102:26918337,43961936:181255
x1,102:27974104,43961936
k1,102:28155359,43961936:181255
x1,102:30303597,43961936
k1,102:30484852,43961936:181255
x1,102:30994715,43961936
k1,102:31175971,43961936:181256
x1,102:31904058,43961936
k1,102:32085313,43961936:181255
x1,102:32376289,43961936
k1,102:32557544,43961936:181255
x1,102:34996766,43961936
k1,102:35178021,43961936:181255
$1,102:35178021,43961936
x1,102:35519461,43961936
$1,102:35594821,43961936
k1,102:35776076,43961936:181255
x1,102:36540220,43961936
k1,102:36529079,43961936:0
)
(1,103:3729360,44748368:32799719,444328,141880
x1,103:6532965,44748368
k1,102:6711917,44748368:178952
x1,102:8567858,44748368
k1,102:8746809,44748368:178951
x1,102:10239049,44748368
k1,102:10418001,44748368:178952
x1,102:11073361,44748368
k1,102:11252313,44748368:178952
x1,102:11780519,44748368
k1,102:12029013,44748368:248494
x1,102:12429437,44748368
x1,102:12704692,44748368
k1,102:12883644,44748368:178952
x1,102:13502300,44748368
k1,102:13681252,44748368:178952
x1,102:15028003,44748368
k1,102:15206954,44748368:178951
x1,102:17553769,44748368
k1,102:17736499,44748368:182730
x1,102:18027475,44748368
k1,102:18206427,44748368:178952
x1,102:19953585,44748368
k1,102:20132536,44748368:178951
x1,102:21152253,44748368
k1,102:21331205,44748368:178952
x1,102:21949861,44748368
k1,102:22128812,44748368:178951
x1,102:24967803,44748368
k1,102:25146755,44748368:178952
x1,102:25656618,44748368
k1,102:25835570,44748368:178952
x1,102:26454226,44748368
k1,102:26633177,44748368:178951
x1,102:28453725,44748368
k1,102:28632677,44748368:178952
x1,102:29142540,44748368
k1,102:29321492,44748368:178952
x1,102:29612468,44748368
k1,102:29791419,44748368:178951
x1,102:30956642,44748368
k1,102:31135594,44748368:178952
x1,102:33355929,44748368
k1,102:33534881,44748368:178952
x1,102:35464239,44748368
x1,102:35945935,44748368
k1,102:36128664,44748368:182729
x1,102:36529079,44748368
k1,102:36529079,44748368:0
)
(1,103:3729360,45534800:32799719,444328,141880
x1,103:4930614,45534800
g1,102:5094454,45534800
x1,102:5422134,45534800
x1,102:5739990,45534800
x1,102:7040213,45534800
g1,102:7204053,45534800
x1,102:7641164,45534800
g1,102:7805004,45534800
x1,102:9624259,45534800
g1,102:9788099,45534800
x1,102:10916618,45534800
g1,102:11080458,45534800
x1,102:12027432,45534800
g1,102:12191272,45534800
x1,102:14794334,45534800
k1,103:36529079,45534800:21849433
g1,103:36529079,45534800
)
(1,105:3729360,46330761:32799719,444328,141880
h1,104:3729360,46330761:983040,0,0
x1,104:6459576,46330761
x1,104:6777432,46330761
x1,104:7276816,46330761
x1,104:7414447,46330761
k1,104:7549733,46330761:135286
x1,104:8350572,46330761
k1,104:8478721,46330761:128149
x1,104:10625665,46330761
k1,104:10753813,46330761:128148
x1,104:11627397,46330761
k1,104:11755545,46330761:128148
x1,104:13138992,46330761
k1,104:13267140,46330761:128148
x1,104:14942226,46330761
k1,104:15070374,46330761:128148
x1,104:15834518,46330761
k1,104:15962666,46330761:128148
x1,104:18038159,46330761
k1,104:18166307,46330761:128148
x1,104:18967146,46330761
k1,104:19095294,46330761:128148
x1,104:21278924,46330761
k1,104:21407072,46330761:128148
x1,104:23572998,46330761
k1,104:23764261,46330761:191263
x1,104:24783341,46330761
k1,104:24911490,46330761:128149
x1,104:26003306,46330761
k1,104:26131454,46330761:128148
x1,104:27041086,46330761
k1,104:27169234,46330761:128148
x1,104:29061889,46330761
k1,104:29190037,46330761:128148
x1,104:29990876,46330761
k1,104:30119024,46330761:128148
x1,104:32668339,46330761
k1,104:32796487,46330761:128148
x1,104:33742823,46330761
k1,104:33870971,46330761:128148
x1,104:36529079,46330761
k1,104:36529079,46330761:0
)
(1,105:3729360,47117193:32799719,444328,141880
x1,105:4748423,47117193
k1,104:4919113,47117193:170690
x1,104:5465025,47117193
k1,104:5635716,47117193:170691
x1,104:7819346,47117193
k1,104:7990036,47117193:170690
x1,104:9846650,47117193
k1,104:10017341,47117193:170691
x1,104:12183267,47117193
k1,104:12406978,47117193:223711
x1,104:13207826,47117193
k1,104:13378517,47117193:170691
x1,104:14179356,47117193
k1,104:14350046,47117193:170690
x1,104:15187589,47117193
k1,104:15358280,47117193:170691
x1,104:15904192,47117193
k1,104:16074882,47117193:170690
x1,104:17221744,47117193
k1,104:17394147,47117193:172403
x1,104:17685123,47117193
k1,104:17855814,47117193:170691
x1,104:18183494,47117193
x1,104:19010558,47117193
k1,104:19181248,47117193:170690
x1,104:21437613,47117193
k1,104:21608303,47117193:170690
x1,104:23283389,47117193
k1,104:23454080,47117193:170691
x1,104:23999992,47117193
k1,104:24170682,47117193:170690
x1,104:25117656,47117193
k1,104:25288347,47117193:170691
x1,104:27435291,47117193
k1,104:27605981,47117193:170690
x1,104:28043092,47117193
k1,104:28213783,47117193:170691
x1,104:29196805,47117193
k1,104:29367495,47117193:170690
x1,104:30459311,47117193
k1,104:30630002,47117193:170691
x1,104:31539634,47117193
k1,104:31710324,47117193:170690
x1,104:33020371,47117193
k1,104:33191062,47117193:170691
x1,104:33991901,47117193
k1,104:34162591,47117193:170690
x1,104:36529079,47117193
k1,104:36529079,47117193:0
)
(1,105:3729360,47903625:32799719,444328,141880
x1,105:4420760,47903625
k1,104:4583875,47903625:163115
x1,104:5129787,47903625
k1,104:5292903,47903625:163116
x1,104:5583879,47903625
k1,104:5746995,47903625:163116
x1,104:7603609,47903625
k1,104:7766725,47903625:163116
x1,104:8276588,47903625
k1,104:8439704,47903625:163116
x1,104:9822504,47903625
k1,104:9985620,47903625:163116
x1,104:10495483,47903625
k1,104:10658599,47903625:163116
x1,104:11931942,47903625
x1,104:12243238,47903625
x1,104:12524390,47903625
k1,104:12687506,47903625:163116
x1,104:13342848,47903625
k1,104:13505963,47903625:163115
x1,104:15508049,47903625
k1,104:15671165,47903625:163116
x1,104:17854795,47903625
k1,104:18017911,47903625:163116
x1,104:18673271,47903625
k1,104:18836387,47903625:163116
x1,104:20036995,47903625
k1,104:20200111,47903625:163116
x1,104:22166173,47903625
k1,104:22329289,47903625:163116
x1,104:23312311,47903625
k1,104:23475427,47903625:163116
x1,104:25659713,47903625
k1,104:25822829,47903625:163116
x1,104:26623668,47903625
k1,104:26786784,47903625:163116
x1,104:28133527,47903625
x1,104:29116559,47903625
k1,104:29279675,47903625:163116
x1,104:31300129,47903625
k1,104:31463389,47903625:163260
x1,104:32082045,47903625
k1,104:32245161,47903625:163116
x1,104:32536137,47903625
x1,104:34455671,47903625
k1,104:34618787,47903625:163116
x1,104:35164699,47903625
k1,104:35327815,47903625:163116
x1,104:36529079,47903625
k1,104:36529079,47903625:0
)
]
(1,105:3729360,49869705:32799719,504625,216271
(1,105:3729360,49869705:32799719,504625,216271
(1,105:3729360,49869705:32799719,504625,216271
[1,105:3729360,49869705:32799719,504625,216271
(1,105:3729360,49869705:32799719,504625,216271
(1,105:3729360,49869705:0,0,0
[1,105:3729360,49869705:32799719,0,0
(1,105:3729360,49869705:32799719,0,0
h1,105:3729360,49869705:0,0,0
k1,105:20129220,49869705:16399860
k1,105:36529079,49869705:16399859
)
]
k1,105:3729360,49869705:-32799719
)
g1,105:3729360,49869705
[1,105:3729360,49869705:32799719,0,0
(1,105:3729360,49869705:32799719,0,0
k1,105:20129220,49869705:16399860
h1,105:20129220,49869705:0,0,0
g1,105:20129220,49869705
k1,105:36529079,49869705:16399859
)
]
g1,105:36529079,49869705
(1,105:36529079,49869705:0,504625,216271
k1,105:3729360,49869705:-32799719
[1,105:3729360,49869705:32799719,504625,216271
(1,105:3729360,49869705:32799719,504625,216271
k1,105:35397815,49869705:31668455
h1,105:35381300,49869705:0,0,0
x1,105:35873203,49869705
x1,105:36529079,49869705
r1,105:36529079,49869705:0,720896,216271
g1,105:36529079,49869705
g1,105:36529079,49869705
)
]
)
)
]
)
g1,105:36529079,49869705
)
)
]
]
]
!25065
}4
!10
{5
[1,158:4736287,49869705:31792792,45133418,216271
[1,158:4736287,4736287:0,0,0
(1,158:4736287,1704917:0,0,0
k1,158:4736287,1704917:1072708
)
]
[1,158:4736287,49869705:31792792,45133418,216271
(1,158:4736287,4736287:0,0,0
)
[1,158:3729360,49869705:32799719,48099007,216271
[1,158:3729360,2557130:32799719,786432,0
(1,158:3729360,2557130:32799719,0,0
(1,158:3729360,2557130:32799719,0,0
(1,158:3729360,2557130:32799719,0,0
[1,158:3729360,2557130:32799719,0,0
(1,158:3729360,2557130:32799719,0,0
(1,158:3729360,2557130:0,0,0
[1,158:3729360,2557130:32799719,0,0
(1,158:3729360,2557130:32799719,0,0
h1,158:3729360,2557130:0,0,0
k1,158:20129220,2557130:16399860
k1,158:36529079,2557130:16399859
)
]
k1,158:3729360,2557130:-32799719
)
g1,158:3729360,2557130
[1,158:3729360,2557130:32799719,0,0
(1,158:3729360,2557130:32799719,0,0
k1,158:20129220,2557130:16399860
h1,158:20129220,2557130:0,0,0
g1,158:20129220,2557130
k1,158:36529079,2557130:16399859
)
]
g1,158:36529079,2557130
(1,158:36529079,2557130:0,0,0
k1,158:3729360,2557130:-32799719
[1,158:3729360,2557130:32799719,0,0
(1,158:3729360,2557130:32799719,0,0
k1,158:36529079,2557130:32799719
h1,158:36529079,2557130:0,0,0
g1,158:36529079,2557130
g1,158:36529079,2557130
)
]
)
)
]
)
g1,158:36529079,2557130
)
)
]
[1,158:3729360,47903625:32799719,43708095,0
(1,105:3729360,4850890:32799719,444328,141880
x1,105:6422853,4850890
k1,104:6583882,4850890:161029
x1,104:8258968,4850890
k1,104:8419997,4850890:161029
x1,104:8857108,4850890
k1,104:9018137,4850890:161029
x1,104:11529448,4850890
k1,104:11690478,4850890:161030
x1,104:12200341,4850890
k1,104:12361370,4850890:161029
x1,104:13162209,4850890
k1,104:13323238,4850890:161029
x1,104:14561196,4850890
x1,104:16019363,4850890
k1,104:16221586,4850890:202223
x1,104:18369185,4850890
k1,104:18530214,4850890:161029
x1,104:19658733,4850890
k1,104:19819762,4850890:161029
x1,104:20365674,4850890
k1,104:20526703,4850890:161029
x1,104:22602196,4850890
k1,104:22763226,4850890:161030
x1,104:23672858,4850890
k1,104:23833887,4850890:161029
x1,104:24452543,4850890
k1,104:24613572,4850890:161029
x1,104:25887588,4850890
k1,104:26048617,4850890:161029
x1,104:27540857,4850890
k1,104:27701886,4850890:161029
x1,104:28357246,4850890
k1,104:28518275,4850890:161029
x1,104:31066917,4850890
x1,104:31188165,4850890
k1,104:31349757,4850890:161592
x1,104:32551021,4850890
k1,104:32712050,4850890:161029
x1,104:33695072,4850890
k1,104:33856101,4850890:161029
x1,104:34656940,4850890
k1,104:34817969,4850890:161029
x1,104:36529079,4850890
k1,104:36529079,4850890:0
)
(1,105:3729360,5637322:32799719,487912,147780
x1,105:4275272,5637322
g1,104:4439112,5637322
x1,104:6660102,5637322
g1,104:6823942,5637322
x1,104:7843659,5637322
g1,104:8007499,5637322
x1,104:8626155,5637322
g1,104:8789995,5637322
x1,104:10646601,5637322
g1,104:10810441,5637322
x1,104:11975655,5637322
g1,104:12139495,5637322
x1,104:12940334,5637322
g1,104:13104174,5637322
x1,104:15106260,5637322
g1,104:15270100,5637322
x1,104:16253122,5637322
g1,104:16416962,5637322
x1,104:17217146,5637322
g1,104:17380986,5637322
x1,104:19564616,5637322
g1,104:19728456,5637322
x1,104:20383816,5637322
g1,104:20547656,5637322
x1,104:21020815,5637322
g1,104:21184655,5637322
x1,104:22385901,5637322
g1,104:22549741,5637322
$1,104:22549741,5637322
x1,104:22909532,5637322
$1,104:22990140,5637322
g1,104:23153980,5637322
x1,104:25538810,5637322
k1,105:36529079,5637322:11104957
g1,105:36529079,5637322
)
(1,105:3729360,7141574:32799719,550500,235932
r1,105:3729360,7141574:0,786432,235932
(1,105:3729360,7141574:1238615,550500,235932
x1,105:4640295,7141574
r1,105:4640295,7141574:0,786432,235932
g1,105:4967975,7141574
)
x1,105:8354181,7141574
r1,105:8354181,7141574:0,786432,235932
k1,105:36529079,7141574:28174898
g1,105:36529079,7141574
)
(1,107:3729360,7928006:32799719,444328,141880
x1,107:4728124,7928006
k1,106:4897415,7928006:169291
x1,106:7044359,7928006
k1,106:7213650,7928006:169291
x1,106:8087234,7928006
k1,106:8256525,7928006:169291
x1,106:9057364,7928006
k1,106:9226654,7928006:169290
x1,106:11811354,7928006
k1,106:11980645,7928006:169291
x1,106:12490508,7928006
k1,106:12659799,7928006:169291
x1,106:13642821,7928006
x1,106:14943044,7928006
k1,106:15112335,7928006:169291
x1,106:15913174,7928006
k1,106:16082465,7928006:169291
x1,106:18521687,7928006
k1,106:18690978,7928006:169291
x1,106:20565928,7928006
k1,106:20785440,7928006:219512
x1,106:21185855,7928006
k1,106:21355146,7928006:169291
x1,106:22264778,7928006
k1,106:22434069,7928006:169291
x1,106:23744771,7928006
k1,106:23914062,7928006:169291
x1,106:24714901,7928006
k1,106:24884192,7928006:169291
x1,106:27942052,7928006
k1,106:28111343,7928006:169291
x1,106:28657255,7928006
k1,106:28826546,7928006:169291
x1,106:30319449,7928006
k1,106:30488739,7928006:169290
x1,106:31034651,7928006
k1,106:31203942,7928006:169291
x1,106:32004781,7928006
k1,106:32174072,7928006:169291
x1,106:34176158,7928006
k1,106:34345449,7928006:169291
x1,106:36529079,7928006
k1,106:36529079,7928006:0
)
(1,107:3729360,8714438:32799719,451211,141880
x1,107:4384720,8714438
k1,106:4610013,8714438:225293
x1,106:4937693,8714438
x1,106:6522988,8714438
k1,106:6748281,8714438:225293
x1,106:9133111,8714438
k1,106:9520629,8714438:387518
x1,106:9921053,8714438
x1,106:10196308,8714438
k1,106:10421601,8714438:225293
x1,106:11076961,8714438
k1,106:11302254,8714438:225293
x1,106:12413068,8714438
k1,106:12653723,8714438:240655
x1,106:13018089,8714438
k1,106:13243382,8714438:225293
x1,106:15900828,8714438
k1,106:16126121,8714438:225293
x1,106:16417097,8714438
k1,106:16642390,8714438:225293
x1,106:17188302,8714438
x1,106:18862715,8714438
k1,106:19088008,8714438:225293
x1,106:20580256,8714438
k1,106:20805549,8714438:225293
x1,106:21023781,8714438
$1,106:21023781,8714438
x1,106:21314757,8714438
$1,106:21325892,8714438
k1,106:21551185,8714438:225293
x1,106:21988296,8714438
k1,106:22213588,8714438:225292
x1,106:23014427,8714438
k1,106:23239720,8714438:225293
x1,106:25241831,8714438
k1,106:25467124,8714438:225293
x1,106:26013036,8714438
k1,106:26238329,8714438:225293
x1,106:28349207,8714438
k1,106:28574500,8714438:225293
x1,106:31177562,8714438
k1,106:31565080,8714438:387518
x1,106:32875136,8714438
k1,106:33100429,8714438:225293
x1,106:34119500,8714438
k1,106:34344793,8714438:225293
x1,106:36529079,8714438
k1,106:36529079,8714438:0
)
(1,107:3729360,9500870:32799719,444328,141880
x1,107:4530199,9500870
k1,106:4765016,9500870:234817
x1,106:6293960,9500870
k1,106:6528776,9500870:234816
x1,106:7511798,9500870
k1,106:7746615,9500870:234817
x1,106:8546799,9500870
k1,106:8781615,9500870:234816
x1,106:11838820,9500870
x1,106:12150116,9500870
x1,106:12686196,9500870
k1,106:12921013,9500870:234817
x1,106:13466925,9500870
k1,106:13701741,9500870:234816
x1,106:14321035,9500870
k1,106:14555852,9500870:234817
x1,106:16721778,9500870
k1,106:17137867,9500870:416089
x1,106:18666155,9500870
k1,106:18900972,9500870:234817
x1,106:19920689,9500870
k1,106:20155505,9500870:234816
x1,106:20774161,9500870
k1,106:21008978,9500870:234817
x1,106:21627634,9500870
k1,106:21862450,9500870:234816
x1,106:23099762,9500870
k1,106:23334579,9500870:234817
x1,106:25518218,9500870
k1,106:25753034,9500870:234816
x1,106:26408385,9500870
x1,106:26729512,9500870
k1,106:26964329,9500870:234817
x1,106:28493273,9500870
k1,106:28728089,9500870:234816
x1,106:29274001,9500870
k1,106:29508818,9500870:234817
x1,106:30164169,9500870
x1,106:30485296,9500870
k1,106:30720112,9500870:234816
x1,106:31229975,9500870
x1,106:32960102,9500870
k1,106:33194919,9500870:234817
x1,106:34468918,9500870
k1,106:34703734,9500870:234816
x1,106:35104149,9500870
k1,106:35338966,9500870:234817
x1,106:36540220,9500870
k1,106:36529079,9500870:0
)
(1,107:3729360,10287302:32799719,444328,147780
x1,107:7478647,10287302
k1,106:7680122,10287302:201475
x1,106:9682208,10287302
k1,106:9883682,10287302:201474
x1,106:10502338,10287302
x1,106:10816914,10287302
x1,106:11098066,10287302
k1,106:11299541,10287302:201475
x1,106:12646292,10287302
k1,106:12847766,10287302:201474
x1,106:13976285,10287302
k1,106:14177760,10287302:201475
$1,106:14177760,10287302
x1,106:14519200,10287302
x1,106:15138512,10287302
$1,106:15138512,10287302
k1,106:15339986,10287302:201474
x1,106:15667666,10287302
x1,106:15985522,10287302
x1,106:17449585,10287302
k1,106:17765649,10287302:316064
x1,106:19276249,10287302
k1,106:19487132,10287302:210883
x1,106:20142474,10287302
k1,106:20343948,10287302:201474
x1,106:22637672,10287302
k1,106:22839147,10287302:201475
x1,106:24695753,10287302
k1,106:24897227,10287302:201474
x1,106:26062441,10287302
k1,106:26263916,10287302:201475
x1,106:27282979,10287302
k1,106:27484453,10287302:201474
x1,106:29303708,10287302
k1,106:29505183,10287302:201475
x1,106:30633702,10287302
k1,106:30835176,10287302:201474
$1,106:30835176,10287302
x1,106:31284752,10287302
$1,106:31339144,10287302
k1,106:31540619,10287302:201475
x1,106:32340803,10287302
k1,106:32542277,10287302:201474
x1,106:35381268,10287302
k1,106:35582743,10287302:201475
x1,106:36529079,10287302
k1,106:36529079,10287302:0
)
(1,107:3729360,11073734:32799719,444328,141880
x1,107:4530199,11073734
k1,106:4763060,11073734:232861
x1,106:6765146,11073734
k1,106:6998007,11073734:232861
x1,106:7798191,11073734
k1,106:8031052,11073734:232861
x1,106:9232316,11073734
k1,106:9465177,11073734:232861
x1,106:10229321,11073734
k1,106:10462182,11073734:232861
x1,106:13520042,11073734
k1,106:13752903,11073734:232861
x1,106:14298815,11073734
k1,106:14531676,11073734:232861
x1,106:16188419,11073734
k1,106:16598643,11073734:410224
x1,106:17454539,11073734
k1,106:17704654,11073734:250115
x1,106:18505493,11073734
k1,106:18738354,11073734:232861
x1,106:19721376,11073734
x1,106:21568166,11073734
k1,106:21801028,11073734:232862
x1,106:22346940,11073734
k1,106:22579801,11073734:232861
x1,106:24290911,11073734
k1,106:24523772,11073734:232861
x1,106:25543489,11073734
k1,106:25776350,11073734:232861
x1,106:27705708,11073734
k1,106:27938569,11073734:232861
x1,106:28739408,11073734
k1,106:28972269,11073734:232861
x1,106:30974355,11073734
k1,106:31207216,11073734:232861
x1,106:32372430,11073734
k1,106:32605291,11073734:232861
x1,106:33770514,11073734
k1,106:34003375,11073734:232861
x1,106:36552017,11073734
k1,106:36529079,11073734:0
)
(1,107:3729360,11860166:32799719,444328,147780
x1,107:4712382,11860166
k1,106:4905793,11860166:193411
x1,106:5705977,11860166
k1,106:5899387,11860166:193410
x1,106:8083017,11860166
k1,106:8276428,11860166:193411
x1,106:9659874,11860166
k1,106:9853284,11860166:193410
x1,106:11236731,11860166
k1,106:11430142,11860166:193411
x1,106:14378554,11860166
k1,106:14571964,11860166:193410
x1,106:15227324,11860166
k1,106:15420735,11860166:193411
x1,106:16695389,11860166
k1,106:16888799,11860166:193410
x1,106:19273629,11860166
k1,106:19565501,11860166:291872
$1,106:19565501,11860166
x1,106:19906941,11860166
$1,106:19980341,11860166
k1,106:20173751,11860166:193410
x1,106:21120087,11860166
k1,106:21313498,11860166:193411
$1,106:21313498,11860166
x1,106:21763074,11860166
$1,106:21817466,11860166
k1,106:22010876,11860166:193410
x1,106:22920508,11860166
k1,106:23113919,11860166:193411
x1,106:23732575,11860166
k1,106:23925985,11860166:193410
x1,106:25272728,11860166
x1,106:26255760,11860166
k1,106:26449171,11860166:193411
x1,106:27104531,11860166
k1,106:27297941,11860166:193410
x1,106:28389757,11860166
x1,106:28527388,11860166
k1,106:28728191,11860166:200803
x1,106:31276197,11860166
k1,106:31469608,11860166:193411
x1,106:32670862,11860166
k1,106:32864272,11860166:193410
x1,106:33701160,11860166
x1,106:34677629,11860166
k1,106:34871040,11860166:193411
x1,106:35198720,11860166
x1,106:36529079,11860166
k1,106:36529079,11860166:0
)
(1,107:3729360,12646598:32799719,487912,163840
x1,107:4529544,12646598
k1,106:4723223,12646598:193679
x1,106:7562214,12646598
k1,106:7755893,12646598:193679
x1,106:9357580,12646598
k1,106:9551259,12646598:193679
x1,106:10351443,12646598
k1,106:10545123,12646598:193680
$1,106:10545123,12646598
x1,106:11382011,12646598
$1,106:11382011,12646598
k1,106:11575690,12646598:193679
x1,106:12522026,12646598
k1,106:12715705,12646598:193679
$1,106:12715705,12646598
x1,106:13006681,12646598
x1,106:13673176,12646598
$1,106:13673176,12646598
x1,106:13837016,12646598
k1,106:14038155,12646598:201139
x1,106:16076289,12646598
x1,106:16387585,12646598
x1,106:17178600,12646598
x1,106:17299848,12646598
k1,106:17592525,12646598:292677
x1,106:18975325,12646598
k1,106:19169004,12646598:193679
x1,106:19969843,12646598
k1,106:20163522,12646598:193679
x1,106:21656425,12646598
k1,106:21850104,12646598:193679
x1,106:22396016,12646598
k1,106:22589695,12646598:193679
x1,106:25647555,12646598
k1,106:25841235,12646598:193680
x1,106:26278346,12646598
k1,106:26472025,12646598:193679
x1,106:28746743,12646598
k1,106:28947881,12646598:201138
x1,106:29748720,12646598
k1,106:29942400,12646598:193680
x1,106:32527118,12646598
k1,106:32720797,12646598:193679
x1,106:34576738,12646598
k1,106:34770417,12646598:193679
x1,106:35534561,12646598
k1,106:35728240,12646598:193679
x1,106:36529079,12646598
k1,106:36529079,12646598:0
)
(1,107:3729360,13433030:32799719,444328,141880
x1,107:4712382,13433030
x1,106:6340285,13433030
g1,106:6504125,13433030
x1,106:8215235,13433030
g1,106:8379075,13433030
x1,106:9179259,13433030
g1,106:9343099,13433030
x1,106:11854410,13433030
g1,106:12018250,13433030
x1,106:12528113,13433030
g1,106:12691953,13433030
x1,106:13492792,13433030
g1,106:13656632,13433030
x1,106:15586630,13433030
g1,106:15750470,13433030
x1,106:16551309,13433030
g1,106:16715149,13433030
x1,106:17261053,13433030
g1,106:17424893,13433030
x1,106:18335181,13433030
x1,106:19119645,13433030
g1,106:19283485,13433030
x1,106:19793348,13433030
g1,106:19957188,13433030
x1,106:21668315,13433030
g1,106:21832155,13433030
x1,106:22159835,13433030
g1,106:22323675,13433030
x1,106:23270011,13433030
g1,106:23433851,13433030
x1,106:24053145,13433030
g1,106:24216985,13433030
x1,106:25054520,13433030
g1,106:25218360,13433030
x1,106:26127992,13433030
g1,106:26291832,13433030
x1,106:26910488,13433030
g1,106:27074328,13433030
x1,106:27729688,13433030
x1,106:30425167,13433030
k1,107:36529079,13433030:6218600
g1,107:36529079,13433030
)
(1,107:3729360,14937282:32799719,550500,235932
r1,107:3729360,14937282:0,786432,235932
(1,107:3729360,14937282:1238615,550500,235932
x1,107:4640295,14937282
r1,107:4640295,14937282:0,786432,235932
g1,107:4967975,14937282
)
x1,107:5841567,14937282
g1,107:6023750,14937282
x1,107:6388126,14937282
x1,107:8636645,14937282
g1,107:8818828,14937282
x1,107:9437484,14937282
g1,107:9619667,14937282
x1,107:13005873,14937282
r1,107:13005873,14937282:0,786432,235932
k1,107:36529079,14937282:23523206
g1,107:36529079,14937282
)
(1,110:3729360,15723714:32799719,444328,141880
x1,110:4748431,15723714
x1,108:6595221,15723714
k1,108:6751001,15723714:155780
x1,108:7551840,15723714
k1,108:7707620,15723714:155780
x1,108:9418730,15723714
k1,108:9574510,15723714:155780
x1,108:10120422,15723714
k1,108:10276202,15723714:155780
x1,108:10822106,15723714
x1,108:11133402,15723714
x1,108:12105945,15723714
k1,108:12261725,15723714:155780
x1,108:14482715,15723714
k1,108:14638495,15723714:155780
x1,108:15767014,15723714
k1,108:15922793,15723714:155779
x1,108:17233495,15723714
k1,108:17389275,15723714:155780
x1,108:18881505,15723714
k1,108:19037285,15723714:155780
x1,108:20912235,15723714
k1,108:21112709,15723714:200474
x1,108:21840805,15723714
k1,108:21996585,15723714:155780
x1,108:22615241,15723714
k1,108:22771021,15723714:155780
x1,108:23061997,15723714
x1,108:25145371,15723714
k1,108:25302762,15723714:157391
x1,108:26066906,15723714
k1,108:26222686,15723714:155780
x1,108:28333564,15723714
k1,108:28489344,15723714:155780
x1,108:29144686,15723714
k1,108:29300466,15723714:155780
x1,108:31521456,15723714
k1,108:31677236,15723714:155780
x1,108:32623572,15723714
k1,108:32779352,15723714:155780
x1,108:33762374,15723714
x1,108:35062597,15723714
k1,108:35218377,15723714:155780
x1,108:36529079,15723714
k1,108:36529079,15723714:0
)
(1,110:3729360,16510146:32799719,444328,147780
x1,110:4870981,16510146
g1,108:5034821,16510146
x1,108:5544684,16510146
x1,108:7274811,16510146
g1,108:7438651,16510146
x1,108:7766331,16510146
x1,108:9096690,16510146
g1,108:9260530,16510146
x1,108:9806442,16510146
g1,108:9970282,16510146
x1,108:10297962,16510146
x1,108:14334279,16510146
g1,108:14498119,16510146
$1,108:14498119,16510146
x1,108:14839559,16510146
$1,108:14912959,16510146
g1,108:15076799,16510146
x1,108:16023135,16510146
g1,108:16186975,16510146
$1,108:16186975,16510146
x1,108:16636551,16510146
$1,108:16690943,16510146
x1,108:16854783,16510146
g1,108:17057943,16510146
x1,108:18077023,16510146
g1,108:18240863,16510146
x1,108:19296630,16510146
g1,108:19460470,16510146
x1,108:21171580,16510146
g1,108:21335420,16510146
x1,108:22608772,16510146
g1,108:22772612,16510146
x1,108:25029650,16510146
g1,108:25193490,16510146
x1,108:25703353,16510146
g1,108:25867193,16510146
x1,108:26522544,16510146
x1,108:26843671,16510146
g1,108:27007511,16510146
x1,108:28572478,16510146
k1,110:36529079,16510146:8047696
g1,110:36529079,16510146
)
(1,111:5367762,17781952:31161317,444328,147780
(1,110:5367762,17781952:0,291271,0
g1,110:5367762,17781952
g1,110:4057040,17781952
g1,110:3729360,17781952
(1,110:3729360,17781952:1310722,291271,0
k1,110:5040082,17781952:1310722
(1,110:5040082,17781952:0,291271,0
k1,110:4712401,17781952:-327681
x1,110:5040082,17781952
)
)
g1,110:5367762,17781952
)
x1,110:6386833,17781952
x1,110:9071166,17781952
g1,110:9274326,17781952
$1,110:9274326,17781952
x1,110:9615766,17781952
g1,110:9834798,17781952
x1,110:10344006,17781952
g1,110:10489638,17781952
x1,110:10817318,17781952
$1,110:10817318,17781952
g1,110:10981158,17781952
x1,110:11927494,17781952
g1,110:12091334,17781952
$1,110:12091334,17781952
x1,110:12540910,17781952
g1,110:12740934,17781952
x1,110:13250142,17781952
g1,110:13395774,17781952
x1,110:13723454,17781952
$1,110:13723454,17781952
k1,111:36529079,17781952:22822009
g1,111:36529079,17781952
)
(1,112:5367762,19073215:31161317,444328,147780
(1,111:5367762,19073215:0,291271,0
g1,111:5367762,19073215
g1,111:4057040,19073215
g1,111:3729360,19073215
(1,111:3729360,19073215:1310722,291271,0
k1,111:5040082,19073215:1310722
(1,111:5040082,19073215:0,291271,0
k1,111:4712401,19073215:-327681
x1,111:5040082,19073215
)
)
g1,111:5367762,19073215
)
x1,111:6386833,19073215
x1,111:9071166,19073215
g1,111:9274326,19073215
$1,111:9274326,19073215
x1,111:9615766,19073215
g1,111:9834798,19073215
x1,111:10344006,19073215
g1,111:10489638,19073215
x1,111:10817318,19073215
$1,111:10817318,19073215
g1,111:10981158,19073215
x1,111:11927494,19073215
g1,111:12091334,19073215
$1,111:12091334,19073215
x1,111:12540910,19073215
g1,111:12740934,19073215
x1,111:13250142,19073215
g1,111:13395774,19073215
x1,111:13723454,19073215
$1,111:13723454,19073215
k1,112:36529079,19073215:22805625
g1,112:36529079,19073215
)
(1,137:3729360,20345022:32799719,444328,141880
x1,137:6023104,20345022
k1,113:6180783,20345022:157679
x1,113:6617894,20345022
k1,113:6775572,20345022:157678
x1,113:7066548,20345022
x1,113:9131579,20345022
k1,113:9289258,20345022:157679
x1,113:10563265,20345022
k1,113:10720943,20345022:157678
x1,113:11667917,20345022
k1,113:11825596,20345022:157679
x1,113:14100970,20345022
k1,113:14259881,20345022:158911
x1,113:16334073,20345022
k1,113:16491752,20345022:157679
x1,113:16856118,20345022
k1,113:17013796,20345022:157678
x1,113:18142308,20345022
k1,113:18299987,20345022:157679
x1,113:18590963,20345022
x1,113:19600210,20345022
k1,113:19757888,20345022:157678
x1,113:22379292,20345022
k1,113:22536971,20345022:157679
x1,113:25631543,20345022
k1,113:25789222,20345022:157679
x1,113:27463645,20345022
k1,113:27621323,20345022:157678
x1,113:29951769,20345022
x1,113:30073017,20345022
k1,113:30231928,20345022:158911
x1,113:31688118,20345022
k1,113:31845797,20345022:157679
x1,113:33192548,20345022
k1,113:33350226,20345022:157678
x1,113:35571216,20345022
k1,113:35728895,20345022:157679
x1,113:36529079,20345022
k1,113:36529079,20345022:0
)
(1,137:3729360,21131454:32799719,444328,141880
x1,137:4602944,21131454
k1,113:4789306,21131454:186362
x1,113:5954529,21131454
k1,113:6140891,21131454:186362
x1,113:9089975,21131454
k1,113:9276337,21131454:186362
x1,113:10531992,21131454
k1,113:10802717,21131454:270725
x1,113:12277269,21131454
k1,113:12469261,21131454:191992
x1,113:13452283,21131454
x1,113:15299073,21131454
k1,113:15485435,21131454:186362
x1,113:17779179,21131454
k1,113:17965541,21131454:186362
x1,113:19130755,21131454
k1,113:19317117,21131454:186362
x1,113:22484433,21131454
x1,113:23976673,21131454
k1,113:24163034,21131454:186361
x1,113:26129096,21131454
k1,113:26315458,21131454:186362
x1,113:26752569,21131454
k1,113:26938931,21131454:186362
x1,113:27776474,21131454
k1,113:27962836,21131454:186362
x1,113:30165465,21131454
k1,113:30436190,21131454:270725
x1,113:30836605,21131454
k1,114:31022967,21131454:186362
x1,114:32770798,21131454
k1,114:32957160,21131454:186362
x1,114:33575816,21131454
k1,114:33762178,21131454:186362
x1,114:36529079,21131454
k1,114:36529079,21131454:0
)
(1,137:3729360,21917886:32799719,444328,147780
x1,137:4712382,21917886
k1,114:4900720,21917886:188338
x1,114:6320224,21917886
k1,114:6508561,21917886:188337
$1,114:6508561,21917886
x1,114:6850001,21917886
k1,114:7082643,21917886:159242
x1,114:7591851,21917886
k1,114:7751093,21917886:159242
x1,114:8078773,21917886
$1,114:8078773,21917886
x1,114:8242613,21917886
k1,114:8437075,21917886:194462
x1,114:9929978,21917886
k1,114:10118315,21917886:188337
x1,114:11064651,21917886
k1,114:11252989,21917886:188338
x1,114:14310849,21917886
k1,114:14499187,21917886:188338
x1,114:15809889,21917886
k1,114:15998226,21917886:188337
x1,114:16799065,21917886
k1,114:16987403,21917886:188338
x1,114:18334146,21917886
k1,114:18522484,21917886:188338
x1,114:20397434,21917886
k1,114:20674087,21917886:276653
x1,114:21693167,21917886
k1,114:21881505,21917886:188338
x1,114:23737446,21917886
k1,114:23925783,21917886:188337
x1,114:24253463,21917886
x1,114:25328894,21917886
k1,114:25517232,21917886:188338
x1,114:26281376,21917886
k1,114:26469714,21917886:188338
x1,114:27488785,21917886
x1,114:30154775,21917886
k1,114:30349237,21917886:194462
x1,114:31368308,21917886
x1,114:33870458,21917886
k1,114:34058795,21917886:188337
x1,114:35005131,21917886
k1,114:35193469,21917886:188338
x1,114:36540220,21917886
k1,114:36529079,21917886:0
)
(1,137:3729360,22704318:32799719,444328,141880
x1,137:5950350,22704318
k1,114:6121369,22704318:171019
x1,114:6921553,22704318
k1,114:7092573,22704318:171020
x1,114:9603884,22704318
k1,114:9774903,22704318:171019
x1,114:10284766,22704318
k1,114:10455786,22704318:171020
x1,114:10856210,22704318
x1,114:11895600,22704318
k1,114:12066619,22704318:171019
x1,114:12394299,22704318
x1,114:12558139,22704318
k1,114:12782838,22704318:224699
x1,114:13183253,22704318
k1,114:13354272,22704318:171019
x1,114:14263904,22704318
k1,114:14434924,22704318:171020
x1,114:15053580,22704318
k1,114:15224599,22704318:171019
x1,114:16389159,22704318
k1,114:16560179,22704318:171020
x1,114:17543201,22704318
k1,114:17714220,22704318:171019
x1,114:18697242,22704318
x1,114:20544032,22704318
k1,114:20715051,22704318:171019
x1,114:21624683,22704318
k1,114:21795703,22704318:171020
x1,114:23361341,22704318
x1,114:23679197,22704318
x1,114:23960349,22704318
k1,114:24131368,22704318:171019
x1,114:24932207,22704318
k1,114:25103227,22704318:171020
x1,114:26814337,22704318
k1,114:26985356,22704318:171019
x1,114:27531268,22704318
k1,114:27702288,22704318:171020
x1,114:29450101,22704318
k1,114:29621120,22704318:171019
x1,114:30276462,22704318
k1,114:30447482,22704318:171020
x1,114:32832312,22704318
k1,114:33057010,22704318:224698
x1,114:34076081,22704318
x1,114:36578231,22704318
k1,114:36529079,22704318:0
)
(1,137:3729360,23490750:32799719,519650,141880
x1,137:5294998,23490750
x1,114:5612854,23490750
x1,114:6148934,23490750
k1,114:6348673,23490750:199739
x1,114:7004015,23490750
k1,114:7203754,23490750:199739
x1,114:9424744,23490750
k1,114:9624483,23490750:199739
x1,114:10134346,23490750
k1,114:10334085,23490750:199739
x1,114:11790267,23490750
k1,114:11990006,23490750:199739
x1,114:12535918,23490750
k1,114:12735657,23490750:199739
$1,114:12735657,23490750
x1,114:13265185,23490750
x1,114:13837304,23490750
x1,114:14280319,23490750
$1,114:14280319,23490750
x1,114:14444159,23490750
k1,114:14652873,23490750:208714
$1,114:14652873,23490750
x1,114:14980553,23490750
x1,114:15313473,23490750
$1,114:15313473,23490750
x1,114:15477313,23490750
k1,114:15686026,23490750:208713
$1,114:15686026,23490750
x1,114:16086450,23490750
x1,114:16454761,23490750
x1,114:16873529,23490750
$1,114:16904329,23490750
x1,114:17068169,23490750
k1,114:17276883,23490750:208714
$1,114:17276883,23490750
x1,114:18769122,23490750
x1,114:18984721,23490750
$1,114:19018137,23490750
x1,114:19181977,23490750
k1,114:19390691,23490750:208714
$1,114:19390691,23490750
x1,114:20882930,23490750
x1,114:21098529,23490750
(1,114:21131945,23252862:409581,281762,39521
x1,114:21508758,23252862
)
$1,114:21541526,23490750
k1,114:21741265,23490750:199739
x1,114:21905105,23490750
k1,114:22113818,23490750:208713
x1,114:23060154,23490750
k1,114:23259893,23490750:199739
$1,114:23259893,23490750
x1,114:23578397,23490750
x1,114:23915245,23490750
x1,114:25762673,23490750
(1,114:25762673,23589053:385333,314739,8240
x1,114:26074017,23589053
)
$1,114:26148006,23490750
x1,114:26311846,23490750
k1,114:26622703,23490750:310857
x1,114:28369879,23490750
x1,114:28687735,23490750
x1,114:29187119,23490750
x1,114:29324750,23490750
k1,114:29533464,23490750:208714
x1,114:30552535,23490750
x1,114:33054685,23490750
k1,114:33254424,23490750:199739
x1,114:34820062,23490750
x1,114:35137918,23490750
x1,114:35673998,23490750
k1,114:35873737,23490750:199739
x1,114:36529079,23490750
k1,114:36529079,23490750:0
)
(1,137:3729360,24277182:32799719,451211,106543
x1,137:5950350,24277182
g1,114:6114190,24277182
x1,114:6624053,24277182
g1,114:6787893,24277182
x1,114:8244075,24277182
g1,114:8407915,24277182
x1,114:8953827,24277182
g1,114:9117667,24277182
$1,114:9117667,24277182
x1,114:9647195,24277182
x1,114:10219314,24277182
x1,114:10662329,24277182
$1,114:10662329,24277182
x1,114:10826169,24277182
g1,114:10990009,24277182
$1,114:10990009,24277182
x1,114:11390433,24277182
x1,114:11781680,24277182
x1,114:12388536,24277182
x1,114:12766015,24277182
$1,114:12886599,24277182
x1,114:13050439,24277182
g1,114:13214279,24277182
$1,114:13214279,24277182
x1,114:14706518,24277182
x1,114:14922117,24277182
$1,114:14955533,24277182
x1,114:15119373,24277182
g1,114:15283213,24277182
x1,114:16229549,24277182
g1,114:16393389,24277182
$1,114:16393389,24277182
x1,114:17885628,24277182
x1,114:18101227,24277182
(1,114:18101227,24375485:385333,314739,8240
x1,114:18412571,24375485
)
$1,114:18486560,24277182
x1,114:18650400,24277182
g1,114:18853560,24277182
k1,137:36529079,24277182:17675519
g1,137:36529079,24277182
)
[1,136:3729360,37156801:32799719,12006101,0
[1,136:3729360,37156801:32799719,12006101,0
(1,135:3729360,29810263:32799719,4659563,4331882
g1,135:3729360,29810263
h1,117:3729360,29810263:0,0,0
(1,134:3729360,29810263:34192681,4659563,4331882
$1,134:3729360,29810263
[1,134:3729360,29810263:34192681,4659563,4331882
(1,121:3729360,25963251:34192681,550500,235932
g1,119:3729360,25963251
(1,119:3729360,25963251:4307653,550500,235932
r1,119:3729360,25963251:0,786432,235932
g1,119:3716253,25963251
r1,119:3742467,25963251:26214,786432,235932
g1,119:3729360,25963251
g1,119:4122576,25963251
k1,119:4772692,25963251:650116
x1,119:6993682,25963251
k1,119:7643797,25963251:650115
g1,119:8037013,25963251
g1,119:8023906,25963251
r1,119:8050120,25963251:26214,786432,235932
g1,119:8037013,25963251
)
g1,119:8037013,25963251
(1,119:8037013,25963251:2331094,550500,235932
g1,119:8430229,25963251
g1,119:8430229,25963251
$1,119:8430229,25963251
x1,119:8959757,25963251
x1,119:9531876,25963251
x1,119:9974891,25963251
$1,119:9974891,25963251
g1,119:9974891,25963251
g1,119:10368107,25963251
g1,119:10355000,25963251
r1,119:10381214,25963251:26214,786432,235932
g1,119:10368107,25963251
)
g1,119:10368107,25963251
(1,119:10368107,25963251:2260992,550500,235932
g1,119:10761323,25963251
k1,119:11168303,25963251:406980
$1,119:11168303,25963251
x1,119:11495983,25963251
x1,119:11828903,25963251
$1,119:11828903,25963251
k1,119:12235883,25963251:406980
g1,119:12629099,25963251
g1,119:12615992,25963251
r1,119:12642206,25963251:26214,786432,235932
g1,119:12629099,25963251
)
g1,119:12629099,25963251
(1,119:12629099,25963251:2260992,550500,235932
g1,119:13022315,25963251
k1,119:13133731,25963251:111416
$1,119:13133731,25963251
x1,119:13452235,25963251
x1,119:13852659,25963251
x1,119:14269467,25963251
$1,119:14385459,25963251
k1,119:14496875,25963251:111416
g1,119:14890091,25963251
g1,119:14876984,25963251
r1,119:14903198,25963251:26214,786432,235932
g1,119:14890091,25963251
)
g1,119:14890091,25963251
(1,119:14890091,25963251:2260992,550500,235932
g1,119:15283307,25963251
k1,119:15411436,25963251:128129
$1,119:15411436,25963251
x1,119:15811860,25963251
x1,119:16180171,25963251
x1,119:16598939,25963251
$1,119:16629739,25963251
k1,119:16757867,25963251:128128
g1,119:17151083,25963251
g1,119:17137976,25963251
r1,119:17164190,25963251:26214,786432,235932
g1,119:17151083,25963251
)
g1,119:17151083,25963251
(1,119:17151083,25963251:2683022,550500,235932
g1,119:17544299,25963251
g1,119:17544299,25963251
$1,119:17544299,25963251
x1,119:17944723,25963251
x1,119:18335970,25963251
x1,119:18942826,25963251
x1,119:19320305,25963251
$1,119:19440889,25963251
g1,119:19440889,25963251
g1,119:19834105,25963251
g1,119:19820998,25963251
r1,119:19847212,25963251:26214,786432,235932
g1,119:19834105,25963251
)
g1,119:19834105,25963251
(1,119:19834105,25963251:2260992,550500,235932
g1,119:20227321,25963251
k1,119:20496026,25963251:268705
$1,119:20496026,25963251
x1,119:20814530,25963251
x1,119:21151378,25963251
x1,119:21433176,25963251
$1,119:21433176,25963251
k1,119:21701881,25963251:268705
g1,119:22095097,25963251
g1,119:22081990,25963251
r1,119:22108204,25963251:26214,786432,235932
g1,119:22095097,25963251
)
g1,119:22095097,25963251
(1,119:22095097,25963251:2260992,550500,235932
g1,119:22488313,25963251
k1,119:22734405,25963251:246092
$1,119:22734405,25963251
x1,119:23716781,25963251
$1,119:23716781,25963251
k1,119:23962873,25963251:246092
g1,119:24356089,25963251
g1,119:24342982,25963251
r1,119:24369196,25963251:26214,786432,235932
g1,119:24356089,25963251
)
g1,119:24356089,25963251
(1,119:24356089,25963251:2260992,550500,235932
g1,119:24749305,25963251
k1,119:25258849,25963251:509544
$1,119:25258849,25963251
x1,119:25593737,25963251
$1,119:25714321,25963251
k1,119:26223865,25963251:509544
g1,119:26617081,25963251
g1,119:26603974,25963251
r1,119:26630188,25963251:26214,786432,235932
g1,119:26617081,25963251
)
g1,119:26617081,25963251
(1,119:26617081,25963251:2260992,550500,235932
g1,119:27010297,25963251
k1,119:27141377,25963251:131080
$1,119:27141377,25963251
x1,119:27459881,25963251
x1,119:27796729,25963251
x1,119:28078527,25963251
(1,119:28078527,25725363:275251,225019,0
x1,119:28321010,25725363
)
$1,119:28353778,25963251
k1,119:28484857,25963251:131079
g1,119:28878073,25963251
g1,119:28864966,25963251
r1,119:28891180,25963251:26214,786432,235932
g1,119:28878073,25963251
)
g1,119:28878073,25963251
(1,119:28878073,25963251:2260992,550500,235932
g1,119:29271289,25963251
k1,119:29312591,25963251:41302
$1,119:29312591,25963251
x1,119:30294967,25963251
(1,119:30294967,25725363:409581,281762,39521
x1,119:30671780,25725363
)
$1,119:30704548,25963251
k1,119:30745849,25963251:41301
g1,119:31139065,25963251
g1,119:31125958,25963251
r1,119:31152172,25963251:26214,786432,235932
g1,119:31139065,25963251
)
g1,119:31139065,25963251
(1,119:31139065,25963251:2260992,550500,235932
g1,119:31532281,25963251
k1,119:31837035,25963251:304754
$1,119:31837035,25963251
x1,119:32171923,25963251
(1,119:32292507,25725363:409581,281762,39521
x1,119:32669320,25725363
)
$1,119:32702088,25963251
k1,119:33006841,25963251:304753
g1,119:33400057,25963251
g1,119:33386950,25963251
r1,119:33413164,25963251:26214,786432,235932
g1,119:33400057,25963251
)
g1,119:33400057,25963251
(1,119:33400057,25963251:2260992,550500,235932
g1,119:33793273,25963251
k1,119:33869312,25963251:76039
$1,119:33869312,25963251
x1,119:34187816,25963251
x1,119:34524664,25963251
x1,119:34806462,25963251
(1,119:34806462,26061554:385333,314739,8240
x1,119:35117806,26061554
)
$1,119:35191795,25963251
k1,119:35267833,25963251:76038
g1,119:35661049,25963251
g1,119:35647942,25963251
r1,119:35674156,25963251:26214,786432,235932
g1,119:35661049,25963251
)
g1,119:35661049,25963251
(1,121:35661049,25963251:2260992,550500,235932
g1,119:36054265,25963251
k1,119:36107691,25963251:53426
$1,119:36107691,25963251
x1,119:37090067,25963251
(1,119:37090067,26061554:385333,314739,8240
x1,119:37401411,26061554
)
$1,119:37475400,25963251
k1,121:37528825,25963251:53425
g1,121:37922041,25963251
g1,121:37908934,25963251
r1,121:37935148,25963251:26214,786432,235932
g1,121:37922041,25963251
)
g1,121:37922041,25963251
)
(1,123:3729360,26775897:34192681,550500,235932
g1,122:3729360,26775897
(1,122:3729360,26775897:4307653,550500,235932
r1,122:3729360,26775897:0,786432,235932
g1,122:3716253,26775897
r1,122:3742467,26775897:26214,786432,235932
g1,122:3729360,26775897
g1,122:4122576,26775897
g1,122:4122576,26775897
x1,122:5141647,26775897
x1,122:7643797,26775897
g1,122:7643797,26775897
g1,122:8037013,26775897
g1,122:8023906,26775897
r1,122:8050120,26775897:26214,786432,235932
g1,122:8037013,26775897
)
g1,122:8037013,26775897
(1,122:8037013,26775897:2331094,550500,235932
g1,122:8430229,26775897
k1,122:8465280,26775897:35051
x1,122:9939840,26775897
k1,122:9974891,26775897:35051
g1,122:10368107,26775897
g1,122:10355000,26775897
r1,122:10381214,26775897:26214,786432,235932
g1,122:10368107,26775897
)
g1,122:10368107,26775897
(1,122:10368107,26775897:2260992,550500,235932
g1,122:10761323,26775897
g1,122:10761323,26775897
x1,122:12235883,26775897
g1,122:12235883,26775897
g1,122:12629099,26775897
g1,122:12615992,26775897
r1,122:12642206,26775897:26214,786432,235932
g1,122:12629099,26775897
)
g1,122:12629099,26775897
(1,122:12629099,26775897:2260992,550500,235932
g1,122:13022315,26775897
g1,122:13022315,26775897
x1,122:14496875,26775897
g1,122:14496875,26775897
g1,122:14890091,26775897
g1,122:14876984,26775897
r1,122:14903198,26775897:26214,786432,235932
g1,122:14890091,26775897
)
g1,122:14890091,26775897
(1,122:14890091,26775897:2260992,550500,235932
g1,122:15283307,26775897
g1,122:15283307,26775897
x1,122:16757867,26775897
g1,122:16757867,26775897
g1,122:17151083,26775897
g1,122:17137976,26775897
r1,122:17164190,26775897:26214,786432,235932
g1,122:17151083,26775897
)
g1,122:17151083,26775897
(1,122:17151083,26775897:2683022,550500,235932
g1,122:17544299,26775897
k1,122:17755314,26775897:211015
x1,122:19229874,26775897
k1,122:19440889,26775897:211015
g1,122:19834105,26775897
g1,122:19820998,26775897
r1,122:19847212,26775897:26214,786432,235932
g1,122:19834105,26775897
)
g1,122:19834105,26775897
(1,122:19834105,26775897:2260992,550500,235932
g1,122:20227321,26775897
g1,122:20227321,26775897
x1,122:21701881,26775897
g1,122:21701881,26775897
g1,122:22095097,26775897
g1,122:22081990,26775897
r1,122:22108204,26775897:26214,786432,235932
g1,122:22095097,26775897
)
g1,122:22095097,26775897
(1,122:22095097,26775897:2260992,550500,235932
g1,122:22488313,26775897
g1,122:22488313,26775897
x1,122:23962873,26775897
g1,122:23962873,26775897
g1,122:24356089,26775897
g1,122:24342982,26775897
r1,122:24369196,26775897:26214,786432,235932
g1,122:24356089,26775897
)
g1,122:24356089,26775897
(1,122:24356089,26775897:2260992,550500,235932
g1,122:24749305,26775897
g1,122:24749305,26775897
x1,122:26223865,26775897
g1,122:26223865,26775897
g1,122:26617081,26775897
g1,122:26603974,26775897
r1,122:26630188,26775897:26214,786432,235932
g1,122:26617081,26775897
)
g1,122:26617081,26775897
(1,122:26617081,26775897:2260992,550500,235932
g1,122:27010297,26775897
g1,122:27010297,26775897
x1,122:28484857,26775897
g1,122:28484857,26775897
g1,122:28878073,26775897
g1,122:28864966,26775897
r1,122:28891180,26775897:26214,786432,235932
g1,122:28878073,26775897
)
g1,122:28878073,26775897
(1,122:28878073,26775897:2260992,550500,235932
g1,122:29271289,26775897
g1,122:29271289,26775897
x1,122:30745849,26775897
g1,122:30745849,26775897
g1,122:31139065,26775897
g1,122:31125958,26775897
r1,122:31152172,26775897:26214,786432,235932
g1,122:31139065,26775897
)
g1,122:31139065,26775897
(1,122:31139065,26775897:2260992,550500,235932
g1,122:31532281,26775897
g1,122:31532281,26775897
x1,122:33006841,26775897
g1,122:33006841,26775897
g1,122:33400057,26775897
g1,122:33386950,26775897
r1,122:33413164,26775897:26214,786432,235932
g1,122:33400057,26775897
)
g1,122:33400057,26775897
(1,122:33400057,26775897:2260992,550500,235932
g1,122:33793273,26775897
g1,122:33793273,26775897
x1,122:35267833,26775897
g1,122:35267833,26775897
g1,122:35661049,26775897
g1,122:35647942,26775897
r1,122:35674156,26775897:26214,786432,235932
g1,122:35661049,26775897
)
g1,122:35661049,26775897
(1,123:35661049,26775897:2260992,550500,235932
g1,122:36054265,26775897
g1,122:36054265,26775897
x1,122:37528825,26775897
g1,123:37528825,26775897
g1,123:37922041,26775897
g1,123:37908934,26775897
r1,123:37935148,26775897:26214,786432,235932
g1,123:37922041,26775897
)
g1,123:37922041,26775897
)
(1,124:3729360,27562329:34192681,550500,235932
g1,123:3729360,27562329
(1,123:3729360,27562329:4307653,550500,235932
r1,123:3729360,27562329:0,786432,235932
g1,123:3716253,27562329
r1,123:3742467,27562329:26214,786432,235932
g1,123:3729360,27562329
g1,123:4122576,27562329
g1,123:4122576,27562329
x1,123:5141647,27562329
x1,123:7643797,27562329
g1,123:7643797,27562329
g1,123:8037013,27562329
g1,123:8023906,27562329
r1,123:8050120,27562329:26214,786432,235932
g1,123:8037013,27562329
)
g1,123:8037013,27562329
(1,123:8037013,27562329:2331094,550500,235932
g1,123:8430229,27562329
k1,123:8465280,27562329:35051
x1,123:9939840,27562329
k1,123:9974891,27562329:35051
g1,123:10368107,27562329
g1,123:10355000,27562329
r1,123:10381214,27562329:26214,786432,235932
g1,123:10368107,27562329
)
g1,123:10368107,27562329
(1,123:10368107,27562329:2260992,550500,235932
g1,123:10761323,27562329
g1,123:10761323,27562329
x1,123:12235883,27562329
g1,123:12235883,27562329
g1,123:12629099,27562329
g1,123:12615992,27562329
r1,123:12642206,27562329:26214,786432,235932
g1,123:12629099,27562329
)
g1,123:12629099,27562329
(1,123:12629099,27562329:2260992,550500,235932
g1,123:13022315,27562329
g1,123:13022315,27562329
x1,123:14496875,27562329
g1,123:14496875,27562329
g1,123:14890091,27562329
g1,123:14876984,27562329
r1,123:14903198,27562329:26214,786432,235932
g1,123:14890091,27562329
)
g1,123:14890091,27562329
(1,123:14890091,27562329:2260992,550500,235932
g1,123:15283307,27562329
g1,123:15283307,27562329
x1,123:16757867,27562329
g1,123:16757867,27562329
g1,123:17151083,27562329
g1,123:17137976,27562329
r1,123:17164190,27562329:26214,786432,235932
g1,123:17151083,27562329
)
g1,123:17151083,27562329
(1,123:17151083,27562329:2683022,550500,235932
g1,123:17544299,27562329
k1,123:17755314,27562329:211015
x1,123:19229874,27562329
k1,123:19440889,27562329:211015
g1,123:19834105,27562329
g1,123:19820998,27562329
r1,123:19847212,27562329:26214,786432,235932
g1,123:19834105,27562329
)
g1,123:19834105,27562329
(1,123:19834105,27562329:2260992,550500,235932
g1,123:20227321,27562329
g1,123:20227321,27562329
x1,123:21701881,27562329
g1,123:21701881,27562329
g1,123:22095097,27562329
g1,123:22081990,27562329
r1,123:22108204,27562329:26214,786432,235932
g1,123:22095097,27562329
)
g1,123:22095097,27562329
(1,123:22095097,27562329:2260992,550500,235932
g1,123:22488313,27562329
g1,123:22488313,27562329
x1,123:23962873,27562329
g1,123:23962873,27562329
g1,123:24356089,27562329
g1,123:24342982,27562329
r1,123:24369196,27562329:26214,786432,235932
g1,123:24356089,27562329
)
g1,123:24356089,27562329
(1,123:24356089,27562329:2260992,550500,235932
g1,123:24749305,27562329
g1,123:24749305,27562329
x1,123:26223865,27562329
g1,123:26223865,27562329
g1,123:26617081,27562329
g1,123:26603974,27562329
r1,123:26630188,27562329:26214,786432,235932
g1,123:26617081,27562329
)
g1,123:26617081,27562329
(1,123:26617081,27562329:2260992,550500,235932
g1,123:27010297,27562329
g1,123:27010297,27562329
x1,123:28484857,27562329
g1,123:28484857,27562329
g1,123:28878073,27562329
g1,123:28864966,27562329
r1,123:28891180,27562329:26214,786432,235932
g1,123:28878073,27562329
)
g1,123:28878073,27562329
(1,123:28878073,27562329:2260992,550500,235932
g1,123:29271289,27562329
g1,123:29271289,27562329
x1,123:30745849,27562329
g1,123:30745849,27562329
g1,123:31139065,27562329
g1,123:31125958,27562329
r1,123:31152172,27562329:26214,786432,235932
g1,123:31139065,27562329
)
g1,123:31139065,27562329
(1,123:31139065,27562329:2260992,550500,235932
g1,123:31532281,27562329
g1,123:31532281,27562329
x1,123:33006841,27562329
g1,123:33006841,27562329
g1,123:33400057,27562329
g1,123:33386950,27562329
r1,123:33413164,27562329:26214,786432,235932
g1,123:33400057,27562329
)
g1,123:33400057,27562329
(1,123:33400057,27562329:2260992,550500,235932
g1,123:33793273,27562329
g1,123:33793273,27562329
x1,123:35267833,27562329
g1,123:35267833,27562329
g1,123:35661049,27562329
g1,123:35647942,27562329
r1,123:35674156,27562329:26214,786432,235932
g1,123:35661049,27562329
)
g1,123:35661049,27562329
(1,124:35661049,27562329:2260992,550500,235932
g1,123:36054265,27562329
g1,123:36054265,27562329
x1,123:37528825,27562329
g1,124:37528825,27562329
g1,124:37922041,27562329
g1,124:37908934,27562329
r1,124:37935148,27562329:26214,786432,235932
g1,124:37922041,27562329
)
g1,124:37922041,27562329
)
(1,126:3729360,28374975:34192681,550500,235932
g1,125:3729360,28374975
(1,125:3729360,28374975:4307653,550500,235932
r1,125:3729360,28374975:0,786432,235932
g1,125:3716253,28374975
r1,125:3742467,28374975:26214,786432,235932
g1,125:3729360,28374975
g1,125:4122576,28374975
k1,125:5173111,28374975:1050535
x1,125:6593263,28374975
k1,125:7643797,28374975:1050534
g1,125:8037013,28374975
g1,125:8023906,28374975
r1,125:8050120,28374975:26214,786432,235932
g1,125:8037013,28374975
)
g1,125:8037013,28374975
(1,125:8037013,28374975:2331094,550500,235932
g1,125:8430229,28374975
k1,125:8465280,28374975:35051
x1,125:9939840,28374975
k1,125:9974891,28374975:35051
g1,125:10368107,28374975
g1,125:10355000,28374975
r1,125:10381214,28374975:26214,786432,235932
g1,125:10368107,28374975
)
g1,125:10368107,28374975
(1,125:10368107,28374975:2260992,550500,235932
g1,125:10761323,28374975
g1,125:10761323,28374975
x1,125:12235883,28374975
g1,125:12235883,28374975
g1,125:12629099,28374975
g1,125:12615992,28374975
r1,125:12642206,28374975:26214,786432,235932
g1,125:12629099,28374975
)
g1,125:12629099,28374975
(1,125:12629099,28374975:2260992,550500,235932
g1,125:13022315,28374975
g1,125:13022315,28374975
x1,125:14496875,28374975
g1,125:14496875,28374975
g1,125:14890091,28374975
g1,125:14876984,28374975
r1,125:14903198,28374975:26214,786432,235932
g1,125:14890091,28374975
)
g1,125:14890091,28374975
(1,125:14890091,28374975:2260992,550500,235932
g1,125:15283307,28374975
g1,125:15283307,28374975
x1,125:16757867,28374975
g1,125:16757867,28374975
g1,125:17151083,28374975
g1,125:17137976,28374975
r1,125:17164190,28374975:26214,786432,235932
g1,125:17151083,28374975
)
g1,125:17151083,28374975
(1,125:17151083,28374975:2683022,550500,235932
g1,125:17544299,28374975
k1,125:17755314,28374975:211015
x1,125:19229874,28374975
k1,125:19440889,28374975:211015
g1,125:19834105,28374975
g1,125:19820998,28374975
r1,125:19847212,28374975:26214,786432,235932
g1,125:19834105,28374975
)
g1,125:19834105,28374975
(1,125:19834105,28374975:2260992,550500,235932
g1,125:20227321,28374975
g1,125:20227321,28374975
x1,125:21701881,28374975
g1,125:21701881,28374975
g1,125:22095097,28374975
g1,125:22081990,28374975
r1,125:22108204,28374975:26214,786432,235932
g1,125:22095097,28374975
)
g1,125:22095097,28374975
(1,125:22095097,28374975:2260992,550500,235932
g1,125:22488313,28374975
g1,125:22488313,28374975
x1,125:23962873,28374975
g1,125:23962873,28374975
g1,125:24356089,28374975
g1,125:24342982,28374975
r1,125:24369196,28374975:26214,786432,235932
g1,125:24356089,28374975
)
g1,125:24356089,28374975
(1,125:24356089,28374975:2260992,550500,235932
g1,125:24749305,28374975
g1,125:24749305,28374975
x1,125:26223865,28374975
g1,125:26223865,28374975
g1,125:26617081,28374975
g1,125:26603974,28374975
r1,125:26630188,28374975:26214,786432,235932
g1,125:26617081,28374975
)
g1,125:26617081,28374975
(1,125:26617081,28374975:2260992,550500,235932
g1,125:27010297,28374975
g1,125:27010297,28374975
x1,125:28484857,28374975
g1,125:28484857,28374975
g1,125:28878073,28374975
g1,125:28864966,28374975
r1,125:28891180,28374975:26214,786432,235932
g1,125:28878073,28374975
)
g1,125:28878073,28374975
(1,125:28878073,28374975:2260992,550500,235932
g1,125:29271289,28374975
g1,125:29271289,28374975
x1,125:30745849,28374975
g1,125:30745849,28374975
g1,125:31139065,28374975
g1,125:31125958,28374975
r1,125:31152172,28374975:26214,786432,235932
g1,125:31139065,28374975
)
g1,125:31139065,28374975
(1,125:31139065,28374975:2260992,550500,235932
g1,125:31532281,28374975
g1,125:31532281,28374975
x1,125:33006841,28374975
g1,125:33006841,28374975
g1,125:33400057,28374975
g1,125:33386950,28374975
r1,125:33413164,28374975:26214,786432,235932
g1,125:33400057,28374975
)
g1,125:33400057,28374975
(1,125:33400057,28374975:2260992,550500,235932
g1,125:33793273,28374975
g1,125:33793273,28374975
x1,125:35267833,28374975
g1,125:35267833,28374975
g1,125:35661049,28374975
g1,125:35647942,28374975
r1,125:35674156,28374975:26214,786432,235932
g1,125:35661049,28374975
)
g1,125:35661049,28374975
(1,126:35661049,28374975:2260992,550500,235932
g1,125:36054265,28374975
g1,125:36054265,28374975
x1,125:37528825,28374975
g1,126:37528825,28374975
g1,126:37922041,28374975
g1,126:37908934,28374975
r1,126:37935148,28374975:26214,786432,235932
g1,126:37922041,28374975
)
g1,126:37922041,28374975
)
(1,127:3729360,29161407:34192681,550500,235932
g1,126:3729360,29161407
(1,126:3729360,29161407:4307653,550500,235932
r1,126:3729360,29161407:0,786432,235932
g1,126:3716253,29161407
r1,126:3742467,29161407:26214,786432,235932
g1,126:3729360,29161407
g1,126:4122576,29161407
k1,126:5154759,29161407:1032183
x1,126:6028999,29161407
x1,126:6611615,29161407
k1,126:7643797,29161407:1032182
g1,126:8037013,29161407
g1,126:8023906,29161407
r1,126:8050120,29161407:26214,786432,235932
g1,126:8037013,29161407
)
g1,126:8037013,29161407
(1,126:8037013,29161407:2331094,550500,235932
g1,126:8430229,29161407
k1,126:8465280,29161407:35051
x1,126:9939840,29161407
k1,126:9974891,29161407:35051
g1,126:10368107,29161407
g1,126:10355000,29161407
r1,126:10381214,29161407:26214,786432,235932
g1,126:10368107,29161407
)
g1,126:10368107,29161407
(1,126:10368107,29161407:2260992,550500,235932
g1,126:10761323,29161407
g1,126:10761323,29161407
x1,126:12235883,29161407
g1,126:12235883,29161407
g1,126:12629099,29161407
g1,126:12615992,29161407
r1,126:12642206,29161407:26214,786432,235932
g1,126:12629099,29161407
)
g1,126:12629099,29161407
(1,126:12629099,29161407:2260992,550500,235932
g1,126:13022315,29161407
g1,126:13022315,29161407
x1,126:14496875,29161407
g1,126:14496875,29161407
g1,126:14890091,29161407
g1,126:14876984,29161407
r1,126:14903198,29161407:26214,786432,235932
g1,126:14890091,29161407
)
g1,126:14890091,29161407
(1,126:14890091,29161407:2260992,550500,235932
g1,126:15283307,29161407
g1,126:15283307,29161407
x1,126:16757867,29161407
g1,126:16757867,29161407
g1,126:17151083,29161407
g1,126:17137976,29161407
r1,126:17164190,29161407:26214,786432,235932
g1,126:17151083,29161407
)
g1,126:17151083,29161407
(1,126:17151083,29161407:2683022,550500,235932
g1,126:17544299,29161407
k1,126:17755314,29161407:211015
x1,126:19229874,29161407
k1,126:19440889,29161407:211015
g1,126:19834105,29161407
g1,126:19820998,29161407
r1,126:19847212,29161407:26214,786432,235932
g1,126:19834105,29161407
)
g1,126:19834105,29161407
(1,126:19834105,29161407:2260992,550500,235932
g1,126:20227321,29161407
g1,126:20227321,29161407
x1,126:21701881,29161407
g1,126:21701881,29161407
g1,126:22095097,29161407
g1,126:22081990,29161407
r1,126:22108204,29161407:26214,786432,235932
g1,126:22095097,29161407
)
g1,126:22095097,29161407
(1,126:22095097,29161407:2260992,550500,235932
g1,126:22488313,29161407
g1,126:22488313,29161407
x1,126:23962873,29161407
g1,126:23962873,29161407
g1,126:24356089,29161407
g1,126:24342982,29161407
r1,126:24369196,29161407:26214,786432,235932
g1,126:24356089,29161407
)
g1,126:24356089,29161407
(1,126:24356089,29161407:2260992,550500,235932
g1,126:24749305,29161407
g1,126:24749305,29161407
x1,126:26223865,29161407
g1,126:26223865,29161407
g1,126:26617081,29161407
g1,126:26603974,29161407
r1,126:26630188,29161407:26214,786432,235932
g1,126:26617081,29161407
)
g1,126:26617081,29161407
(1,126:26617081,29161407:2260992,550500,235932
g1,126:27010297,29161407
g1,126:27010297,29161407
x1,126:28484857,29161407
g1,126:28484857,29161407
g1,126:28878073,29161407
g1,126:28864966,29161407
r1,126:28891180,29161407:26214,786432,235932
g1,126:28878073,29161407
)
g1,126:28878073,29161407
(1,126:28878073,29161407:2260992,550500,235932
g1,126:29271289,29161407
g1,126:29271289,29161407
x1,126:30745849,29161407
g1,126:30745849,29161407
g1,126:31139065,29161407
g1,126:31125958,29161407
r1,126:31152172,29161407:26214,786432,235932
g1,126:31139065,29161407
)
g1,126:31139065,29161407
(1,126:31139065,29161407:2260992,550500,235932
g1,126:31532281,29161407
g1,126:31532281,29161407
x1,126:33006841,29161407
g1,126:33006841,29161407
g1,126:33400057,29161407
g1,126:33386950,29161407
r1,126:33413164,29161407:26214,786432,235932
g1,126:33400057,29161407
)
g1,126:33400057,29161407
(1,126:33400057,29161407:2260992,550500,235932
g1,126:33793273,29161407
g1,126:33793273,29161407
x1,126:35267833,29161407
g1,126:35267833,29161407
g1,126:35661049,29161407
g1,126:35647942,29161407
r1,126:35674156,29161407:26214,786432,235932
g1,126:35661049,29161407
)
g1,126:35661049,29161407
(1,127:35661049,29161407:2260992,550500,235932
g1,126:36054265,29161407
g1,126:36054265,29161407
x1,126:37528825,29161407
g1,127:37528825,29161407
g1,127:37922041,29161407
g1,127:37908934,29161407
r1,127:37935148,29161407:26214,786432,235932
g1,127:37922041,29161407
)
g1,127:37922041,29161407
)
(1,128:3729360,29947839:34192681,550500,235932
g1,127:3729360,29947839
(1,127:3729360,29947839:4307653,550500,235932
r1,127:3729360,29947839:0,786432,235932
g1,127:3716253,29947839
r1,127:3742467,29947839:26214,786432,235932
g1,127:3729360,29947839
g1,127:4122576,29947839
k1,127:5027295,29947839:904719
x1,127:6739079,29947839
k1,127:7643797,29947839:904718
g1,127:8037013,29947839
g1,127:8023906,29947839
r1,127:8050120,29947839:26214,786432,235932
g1,127:8037013,29947839
)
g1,127:8037013,29947839
(1,127:8037013,29947839:2331094,550500,235932
g1,127:8430229,29947839
k1,127:8465280,29947839:35051
x1,127:9939840,29947839
k1,127:9974891,29947839:35051
g1,127:10368107,29947839
g1,127:10355000,29947839
r1,127:10381214,29947839:26214,786432,235932
g1,127:10368107,29947839
)
g1,127:10368107,29947839
(1,127:10368107,29947839:2260992,550500,235932
g1,127:10761323,29947839
g1,127:10761323,29947839
x1,127:12235883,29947839
g1,127:12235883,29947839
g1,127:12629099,29947839
g1,127:12615992,29947839
r1,127:12642206,29947839:26214,786432,235932
g1,127:12629099,29947839
)
g1,127:12629099,29947839
(1,127:12629099,29947839:2260992,550500,235932
g1,127:13022315,29947839
g1,127:13022315,29947839
x1,127:14496875,29947839
g1,127:14496875,29947839
g1,127:14890091,29947839
g1,127:14876984,29947839
r1,127:14903198,29947839:26214,786432,235932
g1,127:14890091,29947839
)
g1,127:14890091,29947839
(1,127:14890091,29947839:2260992,550500,235932
g1,127:15283307,29947839
g1,127:15283307,29947839
x1,127:16757867,29947839
g1,127:16757867,29947839
g1,127:17151083,29947839
g1,127:17137976,29947839
r1,127:17164190,29947839:26214,786432,235932
g1,127:17151083,29947839
)
g1,127:17151083,29947839
(1,127:17151083,29947839:2683022,550500,235932
g1,127:17544299,29947839
k1,127:17755314,29947839:211015
x1,127:19229874,29947839
k1,127:19440889,29947839:211015
g1,127:19834105,29947839
g1,127:19820998,29947839
r1,127:19847212,29947839:26214,786432,235932
g1,127:19834105,29947839
)
g1,127:19834105,29947839
(1,127:19834105,29947839:2260992,550500,235932
g1,127:20227321,29947839
g1,127:20227321,29947839
x1,127:21701881,29947839
g1,127:21701881,29947839
g1,127:22095097,29947839
g1,127:22081990,29947839
r1,127:22108204,29947839:26214,786432,235932
g1,127:22095097,29947839
)
g1,127:22095097,29947839
(1,127:22095097,29947839:2260992,550500,235932
g1,127:22488313,29947839
g1,127:22488313,29947839
x1,127:23962873,29947839
g1,127:23962873,29947839
g1,127:24356089,29947839
g1,127:24342982,29947839
r1,127:24369196,29947839:26214,786432,235932
g1,127:24356089,29947839
)
g1,127:24356089,29947839
(1,127:24356089,29947839:2260992,550500,235932
g1,127:24749305,29947839
g1,127:24749305,29947839
x1,127:26223865,29947839
g1,127:26223865,29947839
g1,127:26617081,29947839
g1,127:26603974,29947839
r1,127:26630188,29947839:26214,786432,235932
g1,127:26617081,29947839
)
g1,127:26617081,29947839
(1,127:26617081,29947839:2260992,550500,235932
g1,127:27010297,29947839
g1,127:27010297,29947839
x1,127:28484857,29947839
g1,127:28484857,29947839
g1,127:28878073,29947839
g1,127:28864966,29947839
r1,127:28891180,29947839:26214,786432,235932
g1,127:28878073,29947839
)
g1,127:28878073,29947839
(1,127:28878073,29947839:2260992,550500,235932
g1,127:29271289,29947839
g1,127:29271289,29947839
x1,127:30745849,29947839
g1,127:30745849,29947839
g1,127:31139065,29947839
g1,127:31125958,29947839
r1,127:31152172,29947839:26214,786432,235932
g1,127:31139065,29947839
)
g1,127:31139065,29947839
(1,127:31139065,29947839:2260992,550500,235932
g1,127:31532281,29947839
g1,127:31532281,29947839
x1,127:33006841,29947839
g1,127:33006841,29947839
g1,127:33400057,29947839
g1,127:33386950,29947839
r1,127:33413164,29947839:26214,786432,235932
g1,127:33400057,29947839
)
g1,127:33400057,29947839
(1,127:33400057,29947839:2260992,550500,235932
g1,127:33793273,29947839
g1,127:33793273,29947839
x1,127:35267833,29947839
g1,127:35267833,29947839
g1,127:35661049,29947839
g1,127:35647942,29947839
r1,127:35674156,29947839:26214,786432,235932
g1,127:35661049,29947839
)
g1,127:35661049,29947839
(1,128:35661049,29947839:2260992,550500,235932
g1,127:36054265,29947839
g1,127:36054265,29947839
x1,127:37528825,29947839
g1,128:37528825,29947839
g1,128:37922041,29947839
g1,128:37908934,29947839
r1,128:37935148,29947839:26214,786432,235932
g1,128:37922041,29947839
)
g1,128:37922041,29947839
)
(1,129:3729360,30734271:34192681,550500,235932
g1,128:3729360,30734271
(1,128:3729360,30734271:4307653,550500,235932
r1,128:3729360,30734271:0,786432,235932
g1,128:3716253,30734271
r1,128:3742467,30734271:26214,786432,235932
g1,128:3729360,30734271
g1,128:4122576,30734271
k1,128:4809063,30734271:686487
x1,128:6957311,30734271
k1,128:7643797,30734271:686486
g1,128:8037013,30734271
g1,128:8023906,30734271
r1,128:8050120,30734271:26214,786432,235932
g1,128:8037013,30734271
)
g1,128:8037013,30734271
(1,128:8037013,30734271:2331094,550500,235932
g1,128:8430229,30734271
k1,128:8465280,30734271:35051
x1,128:9939840,30734271
k1,128:9974891,30734271:35051
g1,128:10368107,30734271
g1,128:10355000,30734271
r1,128:10381214,30734271:26214,786432,235932
g1,128:10368107,30734271
)
g1,128:10368107,30734271
(1,128:10368107,30734271:2260992,550500,235932
g1,128:10761323,30734271
g1,128:10761323,30734271
x1,128:12235883,30734271
g1,128:12235883,30734271
g1,128:12629099,30734271
g1,128:12615992,30734271
r1,128:12642206,30734271:26214,786432,235932
g1,128:12629099,30734271
)
g1,128:12629099,30734271
(1,128:12629099,30734271:2260992,550500,235932
g1,128:13022315,30734271
g1,128:13022315,30734271
x1,128:14496875,30734271
g1,128:14496875,30734271
g1,128:14890091,30734271
g1,128:14876984,30734271
r1,128:14903198,30734271:26214,786432,235932
g1,128:14890091,30734271
)
g1,128:14890091,30734271
(1,128:14890091,30734271:2260992,550500,235932
g1,128:15283307,30734271
g1,128:15283307,30734271
x1,128:16757867,30734271
g1,128:16757867,30734271
g1,128:17151083,30734271
g1,128:17137976,30734271
r1,128:17164190,30734271:26214,786432,235932
g1,128:17151083,30734271
)
g1,128:17151083,30734271
(1,128:17151083,30734271:2683022,550500,235932
g1,128:17544299,30734271
k1,128:17755314,30734271:211015
x1,128:19229874,30734271
k1,128:19440889,30734271:211015
g1,128:19834105,30734271
g1,128:19820998,30734271
r1,128:19847212,30734271:26214,786432,235932
g1,128:19834105,30734271
)
g1,128:19834105,30734271
(1,128:19834105,30734271:2260992,550500,235932
g1,128:20227321,30734271
g1,128:20227321,30734271
x1,128:21701881,30734271
g1,128:21701881,30734271
g1,128:22095097,30734271
g1,128:22081990,30734271
r1,128:22108204,30734271:26214,786432,235932
g1,128:22095097,30734271
)
g1,128:22095097,30734271
(1,128:22095097,30734271:2260992,550500,235932
g1,128:22488313,30734271
g1,128:22488313,30734271
x1,128:23962873,30734271
g1,128:23962873,30734271
g1,128:24356089,30734271
g1,128:24342982,30734271
r1,128:24369196,30734271:26214,786432,235932
g1,128:24356089,30734271
)
g1,128:24356089,30734271
(1,128:24356089,30734271:2260992,550500,235932
g1,128:24749305,30734271
g1,128:24749305,30734271
x1,128:26223865,30734271
g1,128:26223865,30734271
g1,128:26617081,30734271
g1,128:26603974,30734271
r1,128:26630188,30734271:26214,786432,235932
g1,128:26617081,30734271
)
g1,128:26617081,30734271
(1,128:26617081,30734271:2260992,550500,235932
g1,128:27010297,30734271
g1,128:27010297,30734271
x1,128:28484857,30734271
g1,128:28484857,30734271
g1,128:28878073,30734271
g1,128:28864966,30734271
r1,128:28891180,30734271:26214,786432,235932
g1,128:28878073,30734271
)
g1,128:28878073,30734271
(1,128:28878073,30734271:2260992,550500,235932
g1,128:29271289,30734271
g1,128:29271289,30734271
x1,128:30745849,30734271
g1,128:30745849,30734271
g1,128:31139065,30734271
g1,128:31125958,30734271
r1,128:31152172,30734271:26214,786432,235932
g1,128:31139065,30734271
)
g1,128:31139065,30734271
(1,128:31139065,30734271:2260992,550500,235932
g1,128:31532281,30734271
g1,128:31532281,30734271
x1,128:33006841,30734271
g1,128:33006841,30734271
g1,128:33400057,30734271
g1,128:33386950,30734271
r1,128:33413164,30734271:26214,786432,235932
g1,128:33400057,30734271
)
g1,128:33400057,30734271
(1,128:33400057,30734271:2260992,550500,235932
g1,128:33793273,30734271
g1,128:33793273,30734271
x1,128:35267833,30734271
g1,128:35267833,30734271
g1,128:35661049,30734271
g1,128:35647942,30734271
r1,128:35674156,30734271:26214,786432,235932
g1,128:35661049,30734271
)
g1,128:35661049,30734271
(1,129:35661049,30734271:2260992,550500,235932
g1,128:36054265,30734271
g1,128:36054265,30734271
x1,128:37528825,30734271
g1,129:37528825,30734271
g1,129:37922041,30734271
g1,129:37908934,30734271
r1,129:37935148,30734271:26214,786432,235932
g1,129:37922041,30734271
)
g1,129:37922041,30734271
)
(1,130:3729360,31520703:34192681,550500,235932
g1,129:3729360,31520703
(1,129:3729360,31520703:4307653,550500,235932
r1,129:3729360,31520703:0,786432,235932
g1,129:3716253,31520703
r1,129:3742467,31520703:26214,786432,235932
g1,129:3729360,31520703
g1,129:4122576,31520703
k1,129:4263156,31520703:140580
x1,129:7503218,31520703
k1,129:7643797,31520703:140579
g1,129:8037013,31520703
g1,129:8023906,31520703
r1,129:8050120,31520703:26214,786432,235932
g1,129:8037013,31520703
)
g1,129:8037013,31520703
(1,129:8037013,31520703:2331094,550500,235932
g1,129:8430229,31520703
k1,129:8465280,31520703:35051
x1,129:9939840,31520703
k1,129:9974891,31520703:35051
g1,129:10368107,31520703
g1,129:10355000,31520703
r1,129:10381214,31520703:26214,786432,235932
g1,129:10368107,31520703
)
g1,129:10368107,31520703
(1,129:10368107,31520703:2260992,550500,235932
g1,129:10761323,31520703
g1,129:10761323,31520703
x1,129:12235883,31520703
g1,129:12235883,31520703
g1,129:12629099,31520703
g1,129:12615992,31520703
r1,129:12642206,31520703:26214,786432,235932
g1,129:12629099,31520703
)
g1,129:12629099,31520703
(1,129:12629099,31520703:2260992,550500,235932
g1,129:13022315,31520703
g1,129:13022315,31520703
x1,129:14496875,31520703
g1,129:14496875,31520703
g1,129:14890091,31520703
g1,129:14876984,31520703
r1,129:14903198,31520703:26214,786432,235932
g1,129:14890091,31520703
)
g1,129:14890091,31520703
(1,129:14890091,31520703:2260992,550500,235932
g1,129:15283307,31520703
g1,129:15283307,31520703
x1,129:16757867,31520703
g1,129:16757867,31520703
g1,129:17151083,31520703
g1,129:17137976,31520703
r1,129:17164190,31520703:26214,786432,235932
g1,129:17151083,31520703
)
g1,129:17151083,31520703
(1,129:17151083,31520703:2683022,550500,235932
g1,129:17544299,31520703
k1,129:17755314,31520703:211015
x1,129:19229874,31520703
k1,129:19440889,31520703:211015
g1,129:19834105,31520703
g1,129:19820998,31520703
r1,129:19847212,31520703:26214,786432,235932
g1,129:19834105,31520703
)
g1,129:19834105,31520703
(1,129:19834105,31520703:2260992,550500,235932
g1,129:20227321,31520703
g1,129:20227321,31520703
x1,129:21701881,31520703
g1,129:21701881,31520703
g1,129:22095097,31520703
g1,129:22081990,31520703
r1,129:22108204,31520703:26214,786432,235932
g1,129:22095097,31520703
)
g1,129:22095097,31520703
(1,129:22095097,31520703:2260992,550500,235932
g1,129:22488313,31520703
g1,129:22488313,31520703
x1,129:23962873,31520703
g1,129:23962873,31520703
g1,129:24356089,31520703
g1,129:24342982,31520703
r1,129:24369196,31520703:26214,786432,235932
g1,129:24356089,31520703
)
g1,129:24356089,31520703
(1,129:24356089,31520703:2260992,550500,235932
g1,129:24749305,31520703
g1,129:24749305,31520703
x1,129:26223865,31520703
g1,129:26223865,31520703
g1,129:26617081,31520703
g1,129:26603974,31520703
r1,129:26630188,31520703:26214,786432,235932
g1,129:26617081,31520703
)
g1,129:26617081,31520703
(1,129:26617081,31520703:2260992,550500,235932
g1,129:27010297,31520703
g1,129:27010297,31520703
x1,129:28484857,31520703
g1,129:28484857,31520703
g1,129:28878073,31520703
g1,129:28864966,31520703
r1,129:28891180,31520703:26214,786432,235932
g1,129:28878073,31520703
)
g1,129:28878073,31520703
(1,129:28878073,31520703:2260992,550500,235932
g1,129:29271289,31520703
g1,129:29271289,31520703
x1,129:30745849,31520703
g1,129:30745849,31520703
g1,129:31139065,31520703
g1,129:31125958,31520703
r1,129:31152172,31520703:26214,786432,235932
g1,129:31139065,31520703
)
g1,129:31139065,31520703
(1,129:31139065,31520703:2260992,550500,235932
g1,129:31532281,31520703
g1,129:31532281,31520703
x1,129:33006841,31520703
g1,129:33006841,31520703
g1,129:33400057,31520703
g1,129:33386950,31520703
r1,129:33413164,31520703:26214,786432,235932
g1,129:33400057,31520703
)
g1,129:33400057,31520703
(1,129:33400057,31520703:2260992,550500,235932
g1,129:33793273,31520703
g1,129:33793273,31520703
x1,129:35267833,31520703
g1,129:35267833,31520703
g1,129:35661049,31520703
g1,129:35647942,31520703
r1,129:35674156,31520703:26214,786432,235932
g1,129:35661049,31520703
)
g1,129:35661049,31520703
(1,130:35661049,31520703:2260992,550500,235932
g1,129:36054265,31520703
g1,129:36054265,31520703
x1,129:37528825,31520703
g1,130:37528825,31520703
g1,130:37922041,31520703
g1,130:37908934,31520703
r1,130:37935148,31520703:26214,786432,235932
g1,130:37922041,31520703
)
g1,130:37922041,31520703
)
(1,131:3729360,32307135:34192681,550500,235932
g1,130:3729360,32307135
(1,130:3729360,32307135:4307653,550500,235932
r1,130:3729360,32307135:0,786432,235932
g1,130:3716253,32307135
r1,130:3742467,32307135:26214,786432,235932
g1,130:3729360,32307135
g1,130:4122576,32307135
k1,130:4809063,32307135:686487
x1,130:6957310,32307135
k1,130:7643797,32307135:686487
g1,130:8037013,32307135
g1,130:8023906,32307135
r1,130:8050120,32307135:26214,786432,235932
g1,130:8037013,32307135
)
g1,130:8037013,32307135
(1,130:8037013,32307135:2331094,550500,235932
g1,130:8430229,32307135
k1,130:8465280,32307135:35051
x1,130:9939840,32307135
k1,130:9974891,32307135:35051
g1,130:10368107,32307135
g1,130:10355000,32307135
r1,130:10381214,32307135:26214,786432,235932
g1,130:10368107,32307135
)
g1,130:10368107,32307135
(1,130:10368107,32307135:2260992,550500,235932
g1,130:10761323,32307135
g1,130:10761323,32307135
x1,130:12235883,32307135
g1,130:12235883,32307135
g1,130:12629099,32307135
g1,130:12615992,32307135
r1,130:12642206,32307135:26214,786432,235932
g1,130:12629099,32307135
)
g1,130:12629099,32307135
(1,130:12629099,32307135:2260992,550500,235932
g1,130:13022315,32307135
g1,130:13022315,32307135
x1,130:14496875,32307135
g1,130:14496875,32307135
g1,130:14890091,32307135
g1,130:14876984,32307135
r1,130:14903198,32307135:26214,786432,235932
g1,130:14890091,32307135
)
g1,130:14890091,32307135
(1,130:14890091,32307135:2260992,550500,235932
g1,130:15283307,32307135
g1,130:15283307,32307135
x1,130:16757867,32307135
g1,130:16757867,32307135
g1,130:17151083,32307135
g1,130:17137976,32307135
r1,130:17164190,32307135:26214,786432,235932
g1,130:17151083,32307135
)
g1,130:17151083,32307135
(1,130:17151083,32307135:2683022,550500,235932
g1,130:17544299,32307135
k1,130:17755314,32307135:211015
x1,130:19229874,32307135
k1,130:19440889,32307135:211015
g1,130:19834105,32307135
g1,130:19820998,32307135
r1,130:19847212,32307135:26214,786432,235932
g1,130:19834105,32307135
)
g1,130:19834105,32307135
(1,130:19834105,32307135:2260992,550500,235932
g1,130:20227321,32307135
g1,130:20227321,32307135
x1,130:21701881,32307135
g1,130:21701881,32307135
g1,130:22095097,32307135
g1,130:22081990,32307135
r1,130:22108204,32307135:26214,786432,235932
g1,130:22095097,32307135
)
g1,130:22095097,32307135
(1,130:22095097,32307135:2260992,550500,235932
g1,130:22488313,32307135
g1,130:22488313,32307135
x1,130:23962873,32307135
g1,130:23962873,32307135
g1,130:24356089,32307135
g1,130:24342982,32307135
r1,130:24369196,32307135:26214,786432,235932
g1,130:24356089,32307135
)
g1,130:24356089,32307135
(1,130:24356089,32307135:2260992,550500,235932
g1,130:24749305,32307135
g1,130:24749305,32307135
x1,130:26223865,32307135
g1,130:26223865,32307135
g1,130:26617081,32307135
g1,130:26603974,32307135
r1,130:26630188,32307135:26214,786432,235932
g1,130:26617081,32307135
)
g1,130:26617081,32307135
(1,130:26617081,32307135:2260992,550500,235932
g1,130:27010297,32307135
g1,130:27010297,32307135
x1,130:28484857,32307135
g1,130:28484857,32307135
g1,130:28878073,32307135
g1,130:28864966,32307135
r1,130:28891180,32307135:26214,786432,235932
g1,130:28878073,32307135
)
g1,130:28878073,32307135
(1,130:28878073,32307135:2260992,550500,235932
g1,130:29271289,32307135
g1,130:29271289,32307135
x1,130:30745849,32307135
g1,130:30745849,32307135
g1,130:31139065,32307135
g1,130:31125958,32307135
r1,130:31152172,32307135:26214,786432,235932
g1,130:31139065,32307135
)
g1,130:31139065,32307135
(1,130:31139065,32307135:2260992,550500,235932
g1,130:31532281,32307135
g1,130:31532281,32307135
x1,130:33006841,32307135
g1,130:33006841,32307135
g1,130:33400057,32307135
g1,130:33386950,32307135
r1,130:33413164,32307135:26214,786432,235932
g1,130:33400057,32307135
)
g1,130:33400057,32307135
(1,130:33400057,32307135:2260992,550500,235932
g1,130:33793273,32307135
g1,130:33793273,32307135
x1,130:35267833,32307135
g1,130:35267833,32307135
g1,130:35661049,32307135
g1,130:35647942,32307135
r1,130:35674156,32307135:26214,786432,235932
g1,130:35661049,32307135
)
g1,130:35661049,32307135
(1,131:35661049,32307135:2260992,550500,235932
g1,130:36054265,32307135
g1,130:36054265,32307135
x1,130:37528825,32307135
g1,131:37528825,32307135
g1,131:37922041,32307135
g1,131:37908934,32307135
r1,131:37935148,32307135:26214,786432,235932
g1,131:37922041,32307135
)
g1,131:37922041,32307135
)
(1,132:3729360,33093567:34192681,550500,235932
g1,131:3729360,33093567
(1,131:3729360,33093567:4307653,550500,235932
r1,131:3729360,33093567:0,786432,235932
g1,131:3716253,33093567
r1,131:3742467,33093567:26214,786432,235932
g1,131:3729360,33093567
g1,131:4122576,33093567
k1,131:4551507,33093567:428931
x1,131:7214867,33093567
k1,131:7643797,33093567:428930
g1,131:8037013,33093567
g1,131:8023906,33093567
r1,131:8050120,33093567:26214,786432,235932
g1,131:8037013,33093567
)
g1,131:8037013,33093567
(1,131:8037013,33093567:2331094,550500,235932
g1,131:8430229,33093567
k1,131:8465280,33093567:35051
x1,131:9939840,33093567
k1,131:9974891,33093567:35051
g1,131:10368107,33093567
g1,131:10355000,33093567
r1,131:10381214,33093567:26214,786432,235932
g1,131:10368107,33093567
)
g1,131:10368107,33093567
(1,131:10368107,33093567:2260992,550500,235932
g1,131:10761323,33093567
g1,131:10761323,33093567
x1,131:12235883,33093567
g1,131:12235883,33093567
g1,131:12629099,33093567
g1,131:12615992,33093567
r1,131:12642206,33093567:26214,786432,235932
g1,131:12629099,33093567
)
g1,131:12629099,33093567
(1,131:12629099,33093567:2260992,550500,235932
g1,131:13022315,33093567
g1,131:13022315,33093567
x1,131:14496875,33093567
g1,131:14496875,33093567
g1,131:14890091,33093567
g1,131:14876984,33093567
r1,131:14903198,33093567:26214,786432,235932
g1,131:14890091,33093567
)
g1,131:14890091,33093567
(1,131:14890091,33093567:2260992,550500,235932
g1,131:15283307,33093567
g1,131:15283307,33093567
x1,131:16757867,33093567
g1,131:16757867,33093567
g1,131:17151083,33093567
g1,131:17137976,33093567
r1,131:17164190,33093567:26214,786432,235932
g1,131:17151083,33093567
)
g1,131:17151083,33093567
(1,131:17151083,33093567:2683022,550500,235932
g1,131:17544299,33093567
k1,131:17755314,33093567:211015
x1,131:19229874,33093567
k1,131:19440889,33093567:211015
g1,131:19834105,33093567
g1,131:19820998,33093567
r1,131:19847212,33093567:26214,786432,235932
g1,131:19834105,33093567
)
g1,131:19834105,33093567
(1,131:19834105,33093567:2260992,550500,235932
g1,131:20227321,33093567
g1,131:20227321,33093567
x1,131:21701881,33093567
g1,131:21701881,33093567
g1,131:22095097,33093567
g1,131:22081990,33093567
r1,131:22108204,33093567:26214,786432,235932
g1,131:22095097,33093567
)
g1,131:22095097,33093567
(1,131:22095097,33093567:2260992,550500,235932
g1,131:22488313,33093567
g1,131:22488313,33093567
x1,131:23962873,33093567
g1,131:23962873,33093567
g1,131:24356089,33093567
g1,131:24342982,33093567
r1,131:24369196,33093567:26214,786432,235932
g1,131:24356089,33093567
)
g1,131:24356089,33093567
(1,131:24356089,33093567:2260992,550500,235932
g1,131:24749305,33093567
g1,131:24749305,33093567
x1,131:26223865,33093567
g1,131:26223865,33093567
g1,131:26617081,33093567
g1,131:26603974,33093567
r1,131:26630188,33093567:26214,786432,235932
g1,131:26617081,33093567
)
g1,131:26617081,33093567
(1,131:26617081,33093567:2260992,550500,235932
g1,131:27010297,33093567
g1,131:27010297,33093567
x1,131:28484857,33093567
g1,131:28484857,33093567
g1,131:28878073,33093567
g1,131:28864966,33093567
r1,131:28891180,33093567:26214,786432,235932
g1,131:28878073,33093567
)
g1,131:28878073,33093567
(1,131:28878073,33093567:2260992,550500,235932
g1,131:29271289,33093567
g1,131:29271289,33093567
x1,131:30745849,33093567
g1,131:30745849,33093567
g1,131:31139065,33093567
g1,131:31125958,33093567
r1,131:31152172,33093567:26214,786432,235932
g1,131:31139065,33093567
)
g1,131:31139065,33093567
(1,131:31139065,33093567:2260992,550500,235932
g1,131:31532281,33093567
g1,131:31532281,33093567
x1,131:33006841,33093567
g1,131:33006841,33093567
g1,131:33400057,33093567
g1,131:33386950,33093567
r1,131:33413164,33093567:26214,786432,235932
g1,131:33400057,33093567
)
g1,131:33400057,33093567
(1,131:33400057,33093567:2260992,550500,235932
g1,131:33793273,33093567
g1,131:33793273,33093567
x1,131:35267833,33093567
g1,131:35267833,33093567
g1,131:35661049,33093567
g1,131:35647942,33093567
r1,131:35674156,33093567:26214,786432,235932
g1,131:35661049,33093567
)
g1,131:35661049,33093567
(1,132:35661049,33093567:2260992,550500,235932
g1,131:36054265,33093567
g1,131:36054265,33093567
x1,131:37528825,33093567
g1,132:37528825,33093567
g1,132:37922041,33093567
g1,132:37908934,33093567
r1,132:37935148,33093567:26214,786432,235932
g1,132:37922041,33093567
)
g1,132:37922041,33093567
)
(1,133:3729360,33879999:34192681,550500,235932
g1,132:3729360,33879999
(1,132:3729360,33879999:4307653,550500,235932
r1,132:3729360,33879999:0,786432,235932
g1,132:3716253,33879999
r1,132:3742467,33879999:26214,786432,235932
g1,132:3729360,33879999
g1,132:4122576,33879999
k1,132:4754339,33879999:631763
x1,132:7012035,33879999
k1,132:7643797,33879999:631762
g1,132:8037013,33879999
g1,132:8023906,33879999
r1,132:8050120,33879999:26214,786432,235932
g1,132:8037013,33879999
)
g1,132:8037013,33879999
(1,132:8037013,33879999:2331094,550500,235932
g1,132:8430229,33879999
k1,132:8465280,33879999:35051
x1,132:9939840,33879999
k1,132:9974891,33879999:35051
g1,132:10368107,33879999
g1,132:10355000,33879999
r1,132:10381214,33879999:26214,786432,235932
g1,132:10368107,33879999
)
g1,132:10368107,33879999
(1,132:10368107,33879999:2260992,550500,235932
g1,132:10761323,33879999
g1,132:10761323,33879999
x1,132:12235883,33879999
g1,132:12235883,33879999
g1,132:12629099,33879999
g1,132:12615992,33879999
r1,132:12642206,33879999:26214,786432,235932
g1,132:12629099,33879999
)
g1,132:12629099,33879999
(1,132:12629099,33879999:2260992,550500,235932
g1,132:13022315,33879999
g1,132:13022315,33879999
x1,132:14496875,33879999
g1,132:14496875,33879999
g1,132:14890091,33879999
g1,132:14876984,33879999
r1,132:14903198,33879999:26214,786432,235932
g1,132:14890091,33879999
)
g1,132:14890091,33879999
(1,132:14890091,33879999:2260992,550500,235932
g1,132:15283307,33879999
g1,132:15283307,33879999
x1,132:16757867,33879999
g1,132:16757867,33879999
g1,132:17151083,33879999
g1,132:17137976,33879999
r1,132:17164190,33879999:26214,786432,235932
g1,132:17151083,33879999
)
g1,132:17151083,33879999
(1,132:17151083,33879999:2683022,550500,235932
g1,132:17544299,33879999
k1,132:17755314,33879999:211015
x1,132:19229874,33879999
k1,132:19440889,33879999:211015
g1,132:19834105,33879999
g1,132:19820998,33879999
r1,132:19847212,33879999:26214,786432,235932
g1,132:19834105,33879999
)
g1,132:19834105,33879999
(1,132:19834105,33879999:2260992,550500,235932
g1,132:20227321,33879999
g1,132:20227321,33879999
x1,132:21701881,33879999
g1,132:21701881,33879999
g1,132:22095097,33879999
g1,132:22081990,33879999
r1,132:22108204,33879999:26214,786432,235932
g1,132:22095097,33879999
)
g1,132:22095097,33879999
(1,132:22095097,33879999:2260992,550500,235932
g1,132:22488313,33879999
g1,132:22488313,33879999
x1,132:23962873,33879999
g1,132:23962873,33879999
g1,132:24356089,33879999
g1,132:24342982,33879999
r1,132:24369196,33879999:26214,786432,235932
g1,132:24356089,33879999
)
g1,132:24356089,33879999
(1,132:24356089,33879999:2260992,550500,235932
g1,132:24749305,33879999
g1,132:24749305,33879999
x1,132:26223865,33879999
g1,132:26223865,33879999
g1,132:26617081,33879999
g1,132:26603974,33879999
r1,132:26630188,33879999:26214,786432,235932
g1,132:26617081,33879999
)
g1,132:26617081,33879999
(1,132:26617081,33879999:2260992,550500,235932
g1,132:27010297,33879999
g1,132:27010297,33879999
x1,132:28484857,33879999
g1,132:28484857,33879999
g1,132:28878073,33879999
g1,132:28864966,33879999
r1,132:28891180,33879999:26214,786432,235932
g1,132:28878073,33879999
)
g1,132:28878073,33879999
(1,132:28878073,33879999:2260992,550500,235932
g1,132:29271289,33879999
g1,132:29271289,33879999
x1,132:30745849,33879999
g1,132:30745849,33879999
g1,132:31139065,33879999
g1,132:31125958,33879999
r1,132:31152172,33879999:26214,786432,235932
g1,132:31139065,33879999
)
g1,132:31139065,33879999
(1,132:31139065,33879999:2260992,550500,235932
g1,132:31532281,33879999
g1,132:31532281,33879999
x1,132:33006841,33879999
g1,132:33006841,33879999
g1,132:33400057,33879999
g1,132:33386950,33879999
r1,132:33413164,33879999:26214,786432,235932
g1,132:33400057,33879999
)
g1,132:33400057,33879999
(1,132:33400057,33879999:2260992,550500,235932
g1,132:33793273,33879999
g1,132:33793273,33879999
x1,132:35267833,33879999
g1,132:35267833,33879999
g1,132:35661049,33879999
g1,132:35647942,33879999
r1,132:35674156,33879999:26214,786432,235932
g1,132:35661049,33879999
)
g1,132:35661049,33879999
(1,133:35661049,33879999:2260992,550500,235932
g1,132:36054265,33879999
g1,132:36054265,33879999
x1,132:37528825,33879999
g1,133:37528825,33879999
g1,133:37922041,33879999
g1,133:37908934,33879999
r1,133:37935148,33879999:26214,786432,235932
g1,133:37922041,33879999
)
g1,133:37922041,33879999
)
]
$1,134:37922041,29810263
)
g1,135:37922041,29810263
g1,135:37922041,29810263
)
(1,135:3729360,36920869:32799719,2123364,235932
h1,135:3729360,36920869:0,0,0
g1,135:3729360,36920869
[1,135:3729360,36920869:32799719,2123364,235932
(1,135:3729360,35348005:32799719,550500,141880
h1,135:3709044,35348005:0,0,0
x1,135:4109468,35348005
x1,135:4821843,35348005
x1,135:5361849,35348005
g1,135:5544032,35348005
x1,135:6090591,35348005
g1,135:6316022,35348005
r1,135:6316022,35348005:0,692380,141880
g1,135:6316022,35348005
x1,135:7335102,35348005
g1,135:7498942,35348005
x1,135:10556820,35348005
g1,135:10720660,35348005
x1,135:11266572,35348005
g1,135:11430412,35348005
x1,135:12413434,35348005
x1,135:14041337,35348005
g1,135:14205177,35348005
x1,135:15916287,35348005
g1,135:16080127,35348005
x1,135:17026463,35348005
g1,135:17190303,35348005
x1,135:17991142,35348005
g1,135:18154982,35348005
x1,135:19866092,35348005
g1,135:20029932,35348005
x1,135:20575844,35348005
g1,135:20739684,35348005
x1,135:22305314,35348005
g1,135:22469154,35348005
x1,135:24853984,35348005
g1,135:25057144,35348005
x1,135:27059229,35348005
g1,135:27223069,35348005
x1,135:28897492,35348005
g1,135:29061332,35348005
x1,135:29861516,35348005
g1,135:30025356,35348005
x1,135:31480900,35348005
x1,135:33248377,35348005
g1,135:33451537,35348005
x1,135:33669769,35348005
$1,135:33669769,35348005
x1,135:33988273,35348005
x1,135:34325121,35348005
x1,135:34606919,35348005
$1,135:34606919,35348005
g1,135:34770759,35348005
x1,135:36409134,35348005
k1,135:36529079,35348005:119945
)
(1,135:3729360,36134437:32799719,451211,141880
x1,135:4493504,36134437
g1,135:4657344,36134437
$1,135:4657344,36134437
x1,135:4975848,36134437
x1,135:5312696,36134437
x1,135:7160124,36134437
$1,135:7160124,36134437
x1,135:7323964,36134437
g1,135:7487804,36134437
$1,135:7487804,36134437
x1,135:8470180,36134437
$1,135:8470180,36134437
g1,135:8634020,36134437
x1,135:10272395,36134437
g1,135:10436235,36134437
x1,135:11200379,36134437
g1,135:11364219,36134437
$1,135:11364219,36134437
x1,135:12856458,36134437
x1,135:13072057,36134437
$1,135:13105473,36134437
x1,135:13269313,36134437
g1,135:13433153,36134437
$1,135:13433153,36134437
x1,135:13768041,36134437
$1,135:13888625,36134437
g1,135:14052465,36134437
x1,135:15690840,36134437
g1,135:15854680,36134437
x1,135:16618824,36134437
g1,135:16782664,36134437
$1,135:16782664,36134437
x1,135:17117552,36134437
g1,135:17329156,36134437
x1,135:17838364,36134437
g1,135:17929384,36134437
x1,135:19858744,36134437
x1,135:20140542,36134437
$1,135:20140542,36134437
x1,135:20522614,36134437
g1,135:20725774,36134437
x1,135:21744854,36134437
g1,135:21908694,36134437
x1,135:23764635,36134437
g1,135:23928475,36134437
x1,135:24256155,36134437
x1,135:25586514,36134437
g1,135:25750354,36134437
x1,135:26733376,36134437
g1,135:26897216,36134437
x1,135:27697400,36134437
g1,135:27861240,36134437
x1,135:29426878,36134437
x1,135:29744734,36134437
x1,135:30353566,36134437
g1,135:30517406,36134437
x1,135:31172766,36134437
g1,135:31336606,36134437
x1,135:32319628,36134437
x1,135:34330258,36134437
g1,135:34494098,36134437
x1,135:35294282,36134437
k1,135:36529079,36134437:1234797
)
(1,135:3729360,36920869:32799719,444328,235932
x1,135:6749879,36920869
g1,135:6913719,36920869
x1,135:7423582,36920869
g1,135:7587422,36920869
x1,135:9025925,36920869
r1,135:9025925,36920869:0,235932,235932
k1,135:22777502,36920869:13751577
k1,135:36529079,36920869:13751577
)
]
g1,135:36529079,36920869
g1,135:36529079,36920869
)
]
]
(1,137:3729360,39321485:32799719,550500,235932
r1,137:3729360,39321485:0,786432,235932
(1,137:3729360,39321485:1238615,550500,235932
x1,137:4640295,39321485
r1,137:4640295,39321485:0,786432,235932
g1,137:4967975,39321485
)
x1,137:5841567,39321485
g1,137:6023750,39321485
x1,137:6388126,39321485
x1,137:8636645,39321485
g1,137:8818828,39321485
x1,137:9437484,39321485
g1,137:9619667,39321485
x1,137:12022841,39321485
g1,137:12205024,39321485
x1,137:12605448,39321485
x1,137:12956720,39321485
g1,137:13138903,39321485
x1,137:16016530,39321485
r1,137:16016530,39321485:0,786432,235932
k1,137:36529079,39321485:20512549
g1,137:36529079,39321485
)
(1,156:3729360,40107917:32799719,444328,141880
x1,156:4433863,40107917
k1,138:4666648,40107917:232785
x1,138:5285304,40107917
k1,138:5518090,40107917:232786
x1,138:5809066,40107917
x1,138:7728600,40107917
k1,138:7961385,40107917:232785
x1,138:8507297,40107917
k1,138:8740083,40107917:232786
x1,138:9540922,40107917
k1,138:9773707,40107917:232785
x1,138:11920651,40107917
k1,138:12153436,40107917:232785
x1,138:14738136,40107917
k1,138:14970922,40107917:232786
x1,138:15516834,40107917
k1,138:15749619,40107917:232785
x1,138:17825112,40107917
k1,138:18057898,40107917:232786
x1,138:20023960,40107917
k1,138:20256745,40107917:232785
x1,138:21967855,40107917
k1,138:22200640,40107917:232785
x1,138:22856000,40107917
k1,138:23088786,40107917:232786
x1,138:25637428,40107917
x1,138:25758676,40107917
k1,138:26008697,40107917:250021
x1,138:26772841,40107917
k1,138:27005626,40107917:232785
x1,138:28934984,40107917
k1,138:29167770,40107917:232786
x1,138:30114744,40107917
k1,138:30347529,40107917:232785
x1,138:32423022,40107917
k1,138:32655808,40107917:232786
x1,138:33311168,40107917
k1,138:33543953,40107917:232785
x1,138:36529079,40107917
k1,138:36529079,40107917:0
)
(1,156:3729360,40894349:32799719,487912,147780
x1,156:5695422,40894349
k1,138:5894362,40894349:198940
x1,138:7059576,40894349
k1,138:7258516,40894349:198940
$1,138:7258516,40894349
x1,138:7618307,40894349
k1,138:7864046,40894349:165131
x1,138:8373254,40894349
k1,138:8538386,40894349:165132
x1,138:8866066,40894349
$1,138:8866066,40894349
x1,138:9029906,40894349
k1,138:9338366,40894349:308460
x1,138:10357446,40894349
k1,138:10556386,40894349:198940
x1,138:12412327,40894349
k1,138:12611266,40894349:198939
x1,138:12938946,40894349
x1,138:14269305,40894349
k1,138:14468245,40894349:198940
x1,138:15268429,40894349
k1,138:15467369,40894349:198940
x1,138:17978680,40894349
k1,138:18177620,40894349:198940
x1,138:18687483,40894349
k1,138:18886423,40894349:198940
x1,138:19286847,40894349
x1,138:20326237,40894349
k1,138:20525177,40894349:198940
x1,138:20852857,40894349
x1,138:21016697,40894349
k1,138:21325156,40894349:308459
x1,138:21725571,40894349
k1,138:21924511,40894349:198940
x1,138:22834143,40894349
k1,138:23033083,40894349:198940
x1,138:24270395,40894349
k1,138:24469335,40894349:198940
x1,138:25633895,40894349
k1,138:25832835,40894349:198940
x1,138:26815857,40894349
k1,138:27014797,40894349:198940
x1,138:27961771,40894349
k1,138:28160711,40894349:198940
x1,138:30236204,40894349
k1,138:30435143,40894349:198939
x1,138:32000781,40894349
x1,138:32318637,40894349
x1,138:32927469,40894349
k1,138:33126409,40894349:198940
x1,138:33927248,40894349
k1,138:34126188,40894349:198940
x1,138:34453868,40894349
x1,138:35784227,40894349
k1,138:35983167,40894349:198940
x1,138:36529079,40894349
k1,138:36529079,40894349:0
)
(1,156:3729360,41680781:32799719,519650,141880
x1,156:4047864,41680781
x1,138:4384712,41680781
x1,138:6232140,41680781
$1,138:6232140,41680781
x1,138:6395980,41680781
k1,138:6545546,41680781:149566
$1,138:6545546,41680781
x1,138:6880434,41680781
k1,138:7075518,41680781:74500
x1,138:7584726,41680781
k1,138:7659225,41680781:74499
x1,138:9588585,41680781
x1,138:9870383,41680781
$1,138:9870383,41680781
x1,138:10034223,41680781
k1,138:10183790,41680781:149567
$1,138:10183790,41680781
x1,138:10502294,41680781
x1,138:10839142,41680781
x1,138:12686570,41680781
(1,138:12686570,41442893:409581,281762,39521
x1,138:13063383,41442893
)
$1,138:13096151,41680781
x1,138:13259991,41680781
k1,138:13409557,41680781:149566
$1,138:13409557,41680781
x1,138:13744445,41680781
k1,138:13939528,41680781:74499
x1,138:14448736,41680781
k1,138:14523236,41680781:74500
x1,138:16452596,41680781
x1,138:16734394,41680781
(1,138:16734394,41442893:409581,281762,39521
x1,138:17111207,41442893
)
$1,138:17143975,41680781
x1,138:17307815,41680781
k1,138:17457381,41680781:149566
x1,138:18403717,41680781
k1,138:18549715,41680781:145998
$1,138:18549715,41680781
x1,138:20041954,41680781
x1,138:20257553,41680781
(1,138:20257553,41779084:385333,314739,8240
x1,138:20568897,41779084
)
$1,138:20642886,41680781
x1,138:20806726,41680781
k1,138:21003939,41680781:197213
x1,138:21404354,41680781
k1,138:21550352,41680781:145998
x1,138:23298183,41680781
k1,138:23444181,41680781:145998
x1,138:24062837,41680781
k1,138:24208835,41680781:145998
x1,138:25665034,41680781
k1,138:25811032,41680781:145998
x1,138:26794054,41680781
k1,138:26940052,41680781:145998
x1,138:27740891,41680781
k1,138:27886889,41680781:145998
x1,138:29962382,41680781
k1,138:30108380,41680781:145998
x1,138:31236899,41680781
k1,138:31382897,41680781:145998
x1,138:33638617,41680781
k1,138:33784615,41680781:145998
x1,138:34585454,41680781
k1,138:34731452,41680781:145998
x1,138:36552017,41680781
k1,138:36529079,41680781:0
)
(1,156:3729360,42467213:32799719,444328,141880
x1,156:4275272,42467213
g1,138:4439112,42467213
x1,138:7750615,42467213
g1,138:7914455,42467213
x1,138:8424318,42467213
g1,138:8588158,42467213
x1,138:10044340,42467213
g1,138:10208180,42467213
x1,138:10754092,42467213
g1,138:10917932,42467213
x1,138:12301379,42467213
g1,138:12465219,42467213
x1,138:14485000,42467213
g1,138:14648840,42467213
x1,138:15595176,42467213
g1,138:15759016,42467213
x1,138:16123382,42467213
g1,138:16287222,42467213
x1,138:17962308,42467213
g1,138:18126148,42467213
x1,138:20273748,42467213
g1,138:20437588,42467213
x1,138:21092948,42467213
g1,138:21256788,42467213
x1,138:22057627,42467213
g1,138:22221467,42467213
x1,138:22549147,42467213
x1,138:23624578,42467213
g1,138:23788418,42467213
x1,138:24334330,42467213
g1,138:24498170,42467213
x1,138:24825850,42467213
x1,138:29026007,42467213
g1,138:29229167,42467213
k1,156:36529079,42467213:7299912
g1,156:36529079,42467213
)
(1,156:3729360,43971465:32799719,550500,235932
r1,156:3729360,43971465:0,786432,235932
(1,156:3729360,43971465:1238615,550500,235932
x1,156:4640295,43971465
r1,156:4640295,43971465:0,786432,235932
g1,156:4967975,43971465
)
x1,156:7371158,43971465
x1,156:7725710,43971465
x1,156:8447909,43971465
g1,156:8630092,43971465
x1,156:9248748,43971465
g1,156:9430931,43971465
x1,156:12562866,43971465
x1,156:12774545,43971465
g1,156:12956728,43971465
x1,156:13830320,43971465
g1,156:14012503,43971465
x1,156:14376879,43971465
x1,156:16625398,43971465
g1,156:16807581,43971465
x1,156:17426237,43971465
g1,156:17608420,43971465
x1,156:20011594,43971465
g1,156:20193777,43971465
x1,156:20594201,43971465
x1,156:20945473,43971465
g1,156:21127656,43971465
x1,156:21783008,43971465
x1,156:23335543,43971465
g1,156:23517726,43971465
x1,156:24173077,43971465
r1,156:24173077,43971465:0,786432,235932
k1,156:36529079,43971465:12356002
g1,156:36529079,43971465
)
(1,157:3729360,44757897:32799719,444328,141880
x1,157:8388284,44757897
k1,157:8619623,44757897:231339
x1,157:9056734,44757897
k1,157:9288074,44757897:231340
x1,157:9906730,44757897
k1,157:10138069,44757897:231339
x1,157:12395082,44757897
k1,157:12626422,44757897:231340
x1,157:14483036,44757897
k1,157:14714375,44757897:231339
x1,157:15224238,44757897
k1,157:15455578,44757897:231340
x1,157:19531873,44757897
k1,157:19763212,44757897:231339
x1,157:21000516,44757897
x1,157:22676898,44757897
k1,157:23082556,44757897:405658
x1,157:23482971,44757897
k1,157:23714311,44757897:231340
x1,157:24770078,44757897
k1,157:25001417,44757897:231339
x1,157:27367240,44757897
k1,157:27598580,44757897:231340
x1,157:30874689,44757897
k1,157:31106028,44757897:231339
x1,157:33545250,44757897
k1,157:33776590,44757897:231340
x1,157:34286453,44757897
k1,157:34517792,44757897:231339
x1,157:36610999,44757897
k1,157:36529079,44757897:0
)
(1,157:3729360,45544329:32799719,444328,141880
x1,157:5513232,45544329
k1,157:5703078,45544329:189846
x1,157:6649414,45544329
k1,157:6839259,45544329:189845
x1,157:8186010,45544329
k1,157:8375856,45544329:189846
x1,157:10432343,45544329
k1,157:10713520,45544329:281177
x1,157:11113935,45544329
k1,157:11303780,45544329:189845
x1,157:11740891,45544329
k1,157:11930737,45544329:189846
x1,157:12221713,45544329
k1,157:12411559,45544329:189846
x1,157:13357887,45544329
x1,157:14219687,45544329
x1,157:16549461,45544329
k1,157:16739306,45544329:189845
x1,157:18595920,45544329
k1,157:18785766,45544329:189846
x1,157:19295629,45544329
x1,157:19597100,45544329
x1,157:20421539,45544329
x1,157:21030371,45544329
k1,157:21220217,45544329:189846
x1,157:21730080,45544329
k1,157:21919925,45544329:189845
x1,157:23484917,45544329
x1,157:25168515,45544329
k1,157:25449692,45544329:281177
x1,157:28889642,45544329
k1,157:29085989,45544329:196347
x1,157:29450355,45544329
k1,157:29640200,45544329:189845
x1,157:31023647,45544329
k1,157:31213493,45544329:189846
x1,157:32232564,45544329
k1,157:32422410,45544329:189846
x1,157:32932273,45544329
k1,157:33122118,45544329:189845
x1,157:33922957,45544329
k1,157:34112803,45544329:189846
x1,157:36552017,45544329
k1,157:36529079,45544329:0
)
(1,157:3729360,46330761:32799719,566690,141880
x1,157:4675696,46330761
g1,157:4839536,46330761
x1,157:7860700,46330761
g1,157:8024540,46330761
x1,157:8570452,46330761
g1,157:8734292,46330761
x1,157:10919223,46330761
g1,157:11083063,46330761
x1,157:12757486,46330761
g1,157:12921326,46330761
x1,157:13467238,46330761
g1,157:13631078,46330761
x1,157:14431917,46330761
g1,157:14595757,46330761
x1,157:16270180,46330761
g1,157:16434020,46330761
x1,157:17453746,46330761
g1,157:17617586,46330761
x1,157:22096270,46330761
g1,157:22260110,46330761
x1,157:23934533,46330761
g1,157:24098373,46330761
x1,157:25590613,46330761
g1,157:25754453,46330761
x1,157:27719852,46330761
g1,157:27883692,46330761
x1,157:28356851,46330761
g1,157:28520691,46330761
x1,157:29321530,46330761
g1,157:29485370,46330761
x1,157:31341976,46330761
g1,157:31505816,46330761
x1,157:34272062,46330761
(1,157:34272062,46330761:1245183,566690,0
$1,157:34272062,46330761
(1,157:34272062,46092873:1245183,328802,4845
x1,157:34757028,46092873
(1,157:34757028,46092873:242483,122937,0
x1,157:34999511,46092873
)
x1,157:35484477,46092873
)
$1,157:35517245,46330761
)
x1,157:35681085,46330761
k1,157:36529079,46330761:962682
g1,157:36529079,46330761
)
(1,158:3729360,47117193:32799719,444328,141880
h1,158:3729360,47117193:983040,0,0
x1,158:5840928,47117193
x1,158:7135255,47117193
k1,158:7334905,47117193:199650
x1,158:8135744,47117193
k1,158:8335395,47117193:199651
x1,158:10264753,47117193
x1,158:10582609,47117193
x1,158:11118689,47117193
k1,158:11318339,47117193:199650
x1,158:12301361,47117193
k1,158:12501011,47117193:199650
x1,158:14758049,47117193
k1,158:14957700,47117193:199651
x1,158:15904674,47117193
k1,158:16104324,47117193:199650
x1,158:18124778,47117193
k1,158:18333381,47117193:208603
x1,158:19716828,47117193
k1,158:19916478,47117193:199650
x1,158:20499086,47117193
k1,158:20698736,47117193:199650
x1,158:21208599,47117193
k1,158:21408250,47117193:199651
x1,158:22026906,47117193
x1,158:22341482,47117193
x1,158:22622634,47117193
k1,158:22822284,47117193:199650
x1,158:24314514,47117193
k1,158:24514165,47117193:199651
x1,158:26298682,47117193
k1,158:26498332,47117193:199650
x1,158:27518058,47117193
k1,158:27717708,47117193:199650
x1,158:28337002,47117193
k1,158:28536653,47117193:199651
x1,158:31886152,47117193
x1,158:32007400,47117193
k1,158:32317991,47117193:310591
x1,158:32682367,47117193
x1,158:33546135,47117193
k1,158:33745785,47117193:199650
x1,158:35675143,47117193
x1,158:35992999,47117193
x1,158:36529079,47117193
k1,158:36529079,47117193:0
)
(1,158:3729360,47903625:32799719,444328,141880
x1,158:4348016,47903625
x1,158:4662592,47903625
x1,158:4943744,47903625
k1,158:5161253,47903625:217509
x1,158:6398565,47903625
k1,158:6616073,47903625:217508
x1,158:8799712,47903625
k1,158:9017221,47903625:217509
x1,158:9781365,47903625
k1,158:9998873,47903625:217508
x1,158:10945847,47903625
k1,158:11163356,47903625:217509
x1,158:13019970,47903625
k1,158:13237479,47903625:217509
x1,158:13747342,47903625
k1,158:13964850,47903625:217508
x1,158:14438018,47903625
x1,158:15391544,47903625
k1,158:15609053,47903625:217509
x1,158:18047621,47903625
k1,158:18265130,47903625:217509
x1,158:20012297,47903625
k1,158:20229805,47903625:217508
x1,158:22013677,47903625
k1,158:22231132,47903625:217455
x1,158:23177468,47903625
k1,158:23394976,47903625:217508
x1,158:25796839,47903625
k1,158:26014348,47903625:217509
x1,158:26560260,47903625
k1,158:26777769,47903625:217509
x1,158:29616750,47903625
k1,158:29834258,47903625:217508
x1,158:31982496,47903625
k1,158:32200005,47903625:217509
x1,158:33692245,47903625
k1,158:33909699,47903625:217454
x1,158:35511386,47903625
k1,158:35728895,47903625:217509
x1,158:36529079,47903625
k1,158:36529079,47903625:0
)
]
(1,158:3729360,49869705:32799719,504625,216271
(1,158:3729360,49869705:32799719,504625,216271
(1,158:3729360,49869705:32799719,504625,216271
[1,158:3729360,49869705:32799719,504625,216271
(1,158:3729360,49869705:32799719,504625,216271
(1,158:3729360,49869705:0,0,0
[1,158:3729360,49869705:32799719,0,0
(1,158:3729360,49869705:32799719,0,0
h1,158:3729360,49869705:0,0,0
k1,158:20129220,49869705:16399860
k1,158:36529079,49869705:16399859
)
]
k1,158:3729360,49869705:-32799719
)
g1,158:3729360,49869705
[1,158:3729360,49869705:32799719,0,0
(1,158:3729360,49869705:32799719,0,0
k1,158:20129220,49869705:16399860
h1,158:20129220,49869705:0,0,0
g1,158:20129220,49869705
k1,158:36529079,49869705:16399859
)
]
g1,158:36529079,49869705
(1,158:36529079,49869705:0,504625,216271
k1,158:3729360,49869705:-32799719
[1,158:3729360,49869705:32799719,504625,216271
(1,158:3729360,49869705:32799719,504625,216271
k1,158:35381300,49869705:31651940
h1,158:35381300,49869705:0,0,0
x1,158:35873203,49869705
x1,158:36529079,49869705
r1,158:36529079,49869705:0,720896,216271
g1,158:36529079,49869705
g1,158:36529079,49869705
)
]
)
)
]
)
g1,158:36529079,49869705
)
)
]
]
]
!94496
}5
!10
{6
[1,209:4736287,49869705:31792792,45133418,216271
[1,209:4736287,4736287:0,0,0
(1,209:4736287,1704917:0,0,0
k1,209:4736287,1704917:1072708
)
]
[1,209:4736287,49869705:31792792,45133418,216271
(1,209:4736287,4736287:0,0,0
)
[1,209:3729360,49869705:32799719,48099007,216271
[1,209:3729360,2557130:32799719,786432,0
(1,209:3729360,2557130:32799719,0,0
(1,209:3729360,2557130:32799719,0,0
(1,209:3729360,2557130:32799719,0,0
[1,209:3729360,2557130:32799719,0,0
(1,209:3729360,2557130:32799719,0,0
(1,209:3729360,2557130:0,0,0
[1,209:3729360,2557130:32799719,0,0
(1,209:3729360,2557130:32799719,0,0
h1,209:3729360,2557130:0,0,0
k1,209:20129220,2557130:16399860
k1,209:36529079,2557130:16399859
)
]
k1,209:3729360,2557130:-32799719
)
g1,209:3729360,2557130
[1,209:3729360,2557130:32799719,0,0
(1,209:3729360,2557130:32799719,0,0
k1,209:20129220,2557130:16399860
h1,209:20129220,2557130:0,0,0
g1,209:20129220,2557130
k1,209:36529079,2557130:16399859
)
]
g1,209:36529079,2557130
(1,209:36529079,2557130:0,0,0
k1,209:3729360,2557130:-32799719
[1,209:3729360,2557130:32799719,0,0
(1,209:3729360,2557130:32799719,0,0
k1,209:36529079,2557130:32799719
h1,209:36529079,2557130:0,0,0
g1,209:36529079,2557130
g1,209:36529079,2557130
)
]
)
)
]
)
g1,209:36529079,2557130
)
)
]
[1,209:3729360,47903625:32799719,43708095,0
[1,155:3729360,9883961:32799719,5688431,0
[1,155:3729360,9883961:32799719,5688431,0
(1,154:3729360,5696258:32799719,1500728,1173047
g1,154:3729360,5696258
h1,142:3729360,5696258:0,0,0
(1,153:3729360,5696258:33383970,1500728,1173047
$1,153:3729360,5696258
[1,153:3729360,5696258:33383970,1500728,1173047
(1,146:3729360,5008081:33383970,550500,235932
g1,144:3729360,5008081
(1,144:3729360,5008081:3007422,550500,235932
r1,144:3729360,5008081:0,786432,235932
g1,144:3716253,5008081
r1,144:3742467,5008081:26214,786432,235932
g1,144:3729360,5008081
g1,144:4122576,5008081
g1,144:4122576,5008081
x1,144:6343566,5008081
g1,144:6343566,5008081
g1,144:6736782,5008081
g1,144:6723675,5008081
r1,144:6749889,5008081:26214,786432,235932
g1,144:6736782,5008081
)
g1,144:6736782,5008081
(1,144:6736782,5008081:2331094,550500,235932
g1,144:7129998,5008081
g1,144:7129998,5008081
$1,144:7129998,5008081
x1,144:7659526,5008081
x1,144:8231645,5008081
x1,144:8674660,5008081
$1,144:8674660,5008081
g1,144:8674660,5008081
g1,144:9067876,5008081
g1,144:9054769,5008081
r1,144:9080983,5008081:26214,786432,235932
g1,144:9067876,5008081
)
g1,144:9067876,5008081
(1,144:9067876,5008081:2260992,550500,235932
g1,144:9461092,5008081
k1,144:9868072,5008081:406980
$1,144:9868072,5008081
x1,144:10195752,5008081
x1,144:10528672,5008081
$1,144:10528672,5008081
k1,144:10935652,5008081:406980
g1,144:11328868,5008081
g1,144:11315761,5008081
r1,144:11341975,5008081:26214,786432,235932
g1,144:11328868,5008081
)
g1,144:11328868,5008081
(1,144:11328868,5008081:2260992,550500,235932
g1,144:11722084,5008081
k1,144:11833500,5008081:111416
$1,144:11833500,5008081
x1,144:12152004,5008081
x1,144:12552428,5008081
x1,144:12969236,5008081
$1,144:13085228,5008081
k1,144:13196644,5008081:111416
g1,144:13589860,5008081
g1,144:13576753,5008081
r1,144:13602967,5008081:26214,786432,235932
g1,144:13589860,5008081
)
g1,144:13589860,5008081
(1,144:13589860,5008081:2260992,550500,235932
g1,144:13983076,5008081
k1,144:14111205,5008081:128129
$1,144:14111205,5008081
x1,144:14511629,5008081
x1,144:14879940,5008081
x1,144:15298708,5008081
$1,144:15329508,5008081
k1,144:15457636,5008081:128128
g1,144:15850852,5008081
g1,144:15837745,5008081
r1,144:15863959,5008081:26214,786432,235932
g1,144:15850852,5008081
)
g1,144:15850852,5008081
(1,144:15850852,5008081:2683022,550500,235932
g1,144:16244068,5008081
g1,144:16244068,5008081
$1,144:16244068,5008081
x1,144:16644492,5008081
x1,144:17035739,5008081
x1,144:17642595,5008081
x1,144:18020074,5008081
$1,144:18140658,5008081
g1,144:18140658,5008081
g1,144:18533874,5008081
g1,144:18520767,5008081
r1,144:18546981,5008081:26214,786432,235932
g1,144:18533874,5008081
)
g1,144:18533874,5008081
(1,144:18533874,5008081:2260992,550500,235932
g1,144:18927090,5008081
k1,144:19195795,5008081:268705
$1,144:19195795,5008081
x1,144:19514299,5008081
x1,144:19851147,5008081
x1,144:20132945,5008081
$1,144:20132945,5008081
k1,144:20401650,5008081:268705
g1,144:20794866,5008081
g1,144:20781759,5008081
r1,144:20807973,5008081:26214,786432,235932
g1,144:20794866,5008081
)
g1,144:20794866,5008081
(1,144:20794866,5008081:2260992,550500,235932
g1,144:21188082,5008081
k1,144:21434174,5008081:246092
$1,144:21434174,5008081
x1,144:22416550,5008081
$1,144:22416550,5008081
k1,144:22662642,5008081:246092
g1,144:23055858,5008081
g1,144:23042751,5008081
r1,144:23068965,5008081:26214,786432,235932
g1,144:23055858,5008081
)
g1,144:23055858,5008081
(1,144:23055858,5008081:2424832,550500,235932
g1,144:23449074,5008081
k1,144:24040538,5008081:591464
$1,144:24040538,5008081
x1,144:24375426,5008081
$1,144:24496010,5008081
k1,144:25087474,5008081:591464
g1,144:25480690,5008081
g1,144:25467583,5008081
r1,144:25493797,5008081:26214,786432,235932
g1,144:25480690,5008081
)
g1,144:25480690,5008081
(1,144:25480690,5008081:2260992,550500,235932
g1,144:25873906,5008081
k1,144:25937821,5008081:63915
$1,144:25937821,5008081
x1,144:26256325,5008081
x1,144:26593173,5008081
x1,144:26874971,5008081
(1,144:26874971,4770193:409581,281762,39521
x1,144:27251784,4770193
)
$1,144:27284552,5008081
k1,144:27348466,5008081:63914
g1,144:27741682,5008081
g1,144:27728575,5008081
r1,144:27754789,5008081:26214,786432,235932
g1,144:27741682,5008081
)
g1,144:27741682,5008081
(1,144:27741682,5008081:2260992,550500,235932
g1,144:28134898,5008081
k1,144:28176200,5008081:41302
$1,144:28176200,5008081
x1,144:29158576,5008081
(1,144:29158576,4770193:409581,281762,39521
x1,144:29535389,4770193
)
$1,144:29568157,5008081
k1,144:29609458,5008081:41301
g1,144:30002674,5008081
g1,144:29989567,5008081
r1,144:30015781,5008081:26214,786432,235932
g1,144:30002674,5008081
)
g1,144:30002674,5008081
(1,144:30002674,5008081:2424832,550500,235932
g1,144:30395890,5008081
k1,144:30782564,5008081:386674
$1,144:30782564,5008081
x1,144:31117452,5008081
(1,144:31238036,4770193:409581,281762,39521
x1,144:31614849,4770193
)
$1,144:31647617,5008081
k1,144:32034290,5008081:386673
g1,144:32427506,5008081
g1,144:32414399,5008081
r1,144:32440613,5008081:26214,786432,235932
g1,144:32427506,5008081
)
g1,144:32427506,5008081
(1,144:32427506,5008081:2260992,550500,235932
g1,144:32820722,5008081
k1,144:32896761,5008081:76039
$1,144:32896761,5008081
x1,144:33215265,5008081
x1,144:33552113,5008081
x1,144:33833911,5008081
(1,144:33833911,5106384:385333,314739,8240
x1,144:34145255,5106384
)
$1,144:34219244,5008081
k1,144:34295282,5008081:76038
g1,144:34688498,5008081
g1,144:34675391,5008081
r1,144:34701605,5008081:26214,786432,235932
g1,144:34688498,5008081
)
g1,144:34688498,5008081
(1,146:34688498,5008081:2424832,550500,235932
g1,144:35081714,5008081
k1,144:35217060,5008081:135346
$1,144:35217060,5008081
x1,144:36199436,5008081
(1,144:36199436,5106384:385333,314739,8240
x1,144:36510780,5106384
)
$1,144:36584769,5008081
k1,146:36720114,5008081:135345
g1,146:37113330,5008081
g1,146:37100223,5008081
r1,146:37126437,5008081:26214,786432,235932
g1,146:37113330,5008081
)
g1,146:37113330,5008081
)
(1,150:3729360,5820727:33383970,550500,235932
g1,148:3729360,5820727
(1,149:3729360,5820727:3007422,550500,235932
r1,148:3729360,5820727:0,786432,235932
g1,148:3716253,5820727
r1,148:3742467,5820727:26214,786432,235932
g1,148:3729360,5820727
g1,148:4122576,5820727
k1,148:4140929,5820727:18353
x1,148:6325214,5820727
k1,149:6343566,5820727:18352
g1,149:6736782,5820727
g1,149:6723675,5820727
r1,149:6749889,5820727:26214,786432,235932
g1,149:6736782,5820727
)
g1,149:6736782,5820727
(1,149:6736782,5820727:2331094,550500,235932
g1,149:7129998,5820727
k1,149:7165049,5820727:35051
x1,149:8639609,5820727
k1,149:8674660,5820727:35051
g1,149:9067876,5820727
g1,149:9054769,5820727
r1,149:9080983,5820727:26214,786432,235932
g1,149:9067876,5820727
)
g1,149:9067876,5820727
(1,149:9067876,5820727:2260992,550500,235932
g1,149:9461092,5820727
g1,149:9461092,5820727
x1,149:10935652,5820727
g1,149:10935652,5820727
g1,149:11328868,5820727
g1,149:11315761,5820727
r1,149:11341975,5820727:26214,786432,235932
g1,149:11328868,5820727
)
g1,149:11328868,5820727
(1,149:11328868,5820727:2260992,550500,235932
g1,149:11722084,5820727
g1,149:11722084,5820727
x1,149:13196644,5820727
g1,149:13196644,5820727
g1,149:13589860,5820727
g1,149:13576753,5820727
r1,149:13602967,5820727:26214,786432,235932
g1,149:13589860,5820727
)
g1,149:13589860,5820727
(1,149:13589860,5820727:2260992,550500,235932
g1,149:13983076,5820727
g1,149:13983076,5820727
x1,149:15457636,5820727
g1,149:15457636,5820727
g1,149:15850852,5820727
g1,149:15837745,5820727
r1,149:15863959,5820727:26214,786432,235932
g1,149:15850852,5820727
)
g1,149:15850852,5820727
(1,149:15850852,5820727:2683022,550500,235932
g1,149:16244068,5820727
k1,149:16455083,5820727:211015
x1,149:17929643,5820727
k1,149:18140658,5820727:211015
g1,149:18533874,5820727
g1,149:18520767,5820727
r1,149:18546981,5820727:26214,786432,235932
g1,149:18533874,5820727
)
g1,149:18533874,5820727
(1,149:18533874,5820727:2260992,550500,235932
g1,149:18927090,5820727
g1,149:18927090,5820727
x1,149:20401650,5820727
g1,149:20401650,5820727
g1,149:20794866,5820727
g1,149:20781759,5820727
r1,149:20807973,5820727:26214,786432,235932
g1,149:20794866,5820727
)
g1,149:20794866,5820727
(1,149:20794866,5820727:2260992,550500,235932
g1,149:21188082,5820727
g1,149:21188082,5820727
x1,149:22662642,5820727
g1,149:22662642,5820727
g1,149:23055858,5820727
g1,149:23042751,5820727
r1,149:23068965,5820727:26214,786432,235932
g1,149:23055858,5820727
)
g1,149:23055858,5820727
(1,149:23055858,5820727:2424832,550500,235932
g1,149:23449074,5820727
k1,149:23530994,5820727:81920
x1,149:25005554,5820727
k1,149:25087474,5820727:81920
g1,149:25480690,5820727
g1,149:25467583,5820727
r1,149:25493797,5820727:26214,786432,235932
g1,149:25480690,5820727
)
g1,149:25480690,5820727
(1,149:25480690,5820727:2260992,550500,235932
g1,149:25873906,5820727
g1,149:25873906,5820727
x1,149:27348466,5820727
g1,149:27348466,5820727
g1,149:27741682,5820727
g1,149:27728575,5820727
r1,149:27754789,5820727:26214,786432,235932
g1,149:27741682,5820727
)
g1,149:27741682,5820727
(1,149:27741682,5820727:2260992,550500,235932
g1,149:28134898,5820727
g1,149:28134898,5820727
x1,149:29609458,5820727
g1,149:29609458,5820727
g1,149:30002674,5820727
g1,149:29989567,5820727
r1,149:30015781,5820727:26214,786432,235932
g1,149:30002674,5820727
)
g1,149:30002674,5820727
(1,149:30002674,5820727:2424832,550500,235932
g1,149:30395890,5820727
k1,149:30477810,5820727:81920
x1,149:31952370,5820727
k1,149:32034290,5820727:81920
g1,149:32427506,5820727
g1,149:32414399,5820727
r1,149:32440613,5820727:26214,786432,235932
g1,149:32427506,5820727
)
g1,149:32427506,5820727
(1,149:32427506,5820727:2260992,550500,235932
g1,149:32820722,5820727
g1,149:32820722,5820727
x1,149:34295282,5820727
g1,149:34295282,5820727
g1,149:34688498,5820727
g1,149:34675391,5820727
r1,149:34701605,5820727:26214,786432,235932
g1,149:34688498,5820727
)
g1,149:34688498,5820727
(1,150:34688498,5820727:2424832,550500,235932
g1,149:35081714,5820727
k1,149:35163634,5820727:81920
x1,149:36638194,5820727
k1,150:36720114,5820727:81920
g1,150:37113330,5820727
g1,150:37100223,5820727
r1,150:37126437,5820727:26214,786432,235932
g1,150:37113330,5820727
)
g1,150:37113330,5820727
)
(1,152:3729360,6607159:33383970,550500,235932
g1,150:3729360,6607159
(1,150:3729360,6607159:3007422,550500,235932
r1,150:3729360,6607159:0,786432,235932
g1,150:3716253,6607159
r1,150:3742467,6607159:26214,786432,235932
g1,150:3729360,6607159
g1,150:4122576,6607159
k1,150:4213677,6607159:91101
x1,150:6252466,6607159
k1,150:6343566,6607159:91100
g1,150:6736782,6607159
g1,150:6723675,6607159
r1,150:6749889,6607159:26214,786432,235932
g1,150:6736782,6607159
)
g1,150:6736782,6607159
(1,151:6736782,6607159:2331094,550500,235932
g1,151:7129998,6607159
k1,151:7165049,6607159:35051
x1,151:8639609,6607159
k1,151:8674660,6607159:35051
g1,151:9067876,6607159
g1,151:9054769,6607159
r1,151:9080983,6607159:26214,786432,235932
g1,151:9067876,6607159
)
g1,151:9067876,6607159
(1,151:9067876,6607159:2260992,550500,235932
g1,151:9461092,6607159
g1,151:9461092,6607159
x1,151:10935652,6607159
g1,151:10935652,6607159
g1,151:11328868,6607159
g1,151:11315761,6607159
r1,151:11341975,6607159:26214,786432,235932
g1,151:11328868,6607159
)
g1,151:11328868,6607159
(1,151:11328868,6607159:2260992,550500,235932
g1,151:11722084,6607159
g1,151:11722084,6607159
x1,151:13196644,6607159
g1,151:13196644,6607159
g1,151:13589860,6607159
g1,151:13576753,6607159
r1,151:13602967,6607159:26214,786432,235932
g1,151:13589860,6607159
)
g1,151:13589860,6607159
(1,151:13589860,6607159:2260992,550500,235932
g1,151:13983076,6607159
g1,151:13983076,6607159
x1,151:15457636,6607159
g1,151:15457636,6607159
g1,151:15850852,6607159
g1,151:15837745,6607159
r1,151:15863959,6607159:26214,786432,235932
g1,151:15850852,6607159
)
g1,151:15850852,6607159
(1,151:15850852,6607159:2683022,550500,235932
g1,151:16244068,6607159
k1,151:16455083,6607159:211015
x1,151:17929643,6607159
k1,151:18140658,6607159:211015
g1,151:18533874,6607159
g1,151:18520767,6607159
r1,151:18546981,6607159:26214,786432,235932
g1,151:18533874,6607159
)
g1,151:18533874,6607159
(1,151:18533874,6607159:2260992,550500,235932
g1,151:18927090,6607159
g1,151:18927090,6607159
x1,151:20401650,6607159
g1,151:20401650,6607159
g1,151:20794866,6607159
g1,151:20781759,6607159
r1,151:20807973,6607159:26214,786432,235932
g1,151:20794866,6607159
)
g1,151:20794866,6607159
(1,151:20794866,6607159:2260992,550500,235932
g1,151:21188082,6607159
g1,151:21188082,6607159
x1,151:22662642,6607159
g1,151:22662642,6607159
g1,151:23055858,6607159
g1,151:23042751,6607159
r1,151:23068965,6607159:26214,786432,235932
g1,151:23055858,6607159
)
g1,151:23055858,6607159
(1,151:23055858,6607159:2424832,550500,235932
g1,151:23449074,6607159
g1,151:23449074,6607159
g1,151:23612914,6607159
x1,151:25087474,6607159
g1,151:25087474,6607159
g1,151:25480690,6607159
g1,151:25467583,6607159
r1,151:25493797,6607159:26214,786432,235932
g1,151:25480690,6607159
)
g1,151:25480690,6607159
(1,151:25480690,6607159:2260992,550500,235932
g1,151:25873906,6607159
g1,151:25873906,6607159
x1,151:27348466,6607159
g1,151:27348466,6607159
g1,151:27741682,6607159
g1,151:27728575,6607159
r1,151:27754789,6607159:26214,786432,235932
g1,151:27741682,6607159
)
g1,151:27741682,6607159
(1,151:27741682,6607159:2260992,550500,235932
g1,151:28134898,6607159
g1,151:28134898,6607159
x1,151:29609458,6607159
g1,151:29609458,6607159
g1,151:30002674,6607159
g1,151:29989567,6607159
r1,151:30015781,6607159:26214,786432,235932
g1,151:30002674,6607159
)
g1,151:30002674,6607159
(1,151:30002674,6607159:2424832,550500,235932
g1,151:30395890,6607159
g1,151:30395890,6607159
g1,151:30559730,6607159
x1,151:32034290,6607159
g1,151:32034290,6607159
g1,151:32427506,6607159
g1,151:32414399,6607159
r1,151:32440613,6607159:26214,786432,235932
g1,151:32427506,6607159
)
g1,151:32427506,6607159
(1,151:32427506,6607159:2260992,550500,235932
g1,151:32820722,6607159
g1,151:32820722,6607159
x1,151:34295282,6607159
g1,151:34295282,6607159
g1,151:34688498,6607159
g1,151:34675391,6607159
r1,151:34701605,6607159:26214,786432,235932
g1,151:34688498,6607159
)
g1,151:34688498,6607159
(1,152:34688498,6607159:2424832,550500,235932
g1,151:35081714,6607159
g1,151:35081714,6607159
x1,151:36556274,6607159
g1,151:36720114,6607159
g1,152:36720114,6607159
g1,152:37113330,6607159
g1,152:37100223,6607159
r1,152:37126437,6607159:26214,786432,235932
g1,152:37113330,6607159
)
g1,152:37113330,6607159
)
]
$1,153:37113330,5696258
)
g1,154:37113330,5696258
g1,154:37113330,5696258
)
(1,154:3729360,9648029:32799719,2123364,235932
h1,154:3729360,9648029:0,0,0
g1,154:3729360,9648029
[1,154:3729360,9648029:32799719,2123364,235932
(1,154:3729360,8075165:32799719,550500,141880
h1,154:3709044,8075165:0,0,0
x1,154:4109468,8075165
x1,154:4821843,8075165
x1,154:5361849,8075165
g1,154:5544032,8075165
x1,154:6090591,8075165
g1,154:6316022,8075165
r1,154:6316022,8075165:0,692380,141880
g1,154:6316022,8075165
x1,154:7335102,8075165
g1,154:7498942,8075165
x1,154:10556820,8075165
g1,154:10720660,8075165
x1,154:11266572,8075165
g1,154:11430412,8075165
x1,154:13287018,8075165
g1,154:13450858,8075165
x1,154:15161968,8075165
g1,154:15325808,8075165
x1,154:16272144,8075165
g1,154:16435984,8075165
x1,154:17236823,8075165
g1,154:17400663,8075165
x1,154:19439460,8075165
g1,154:19603300,8075165
x1,154:21314410,8075165
g1,154:21478250,8075165
x1,154:22024162,8075165
g1,154:22188002,8075165
x1,154:25173128,8075165
g1,154:25336968,8075165
x1,154:27466870,8075165
g1,154:27670030,8075165
x1,154:29672115,8075165
g1,154:29835955,8075165
x1,154:31510378,8075165
g1,154:31674218,8075165
x1,154:32474402,8075165
g1,154:32638242,8075165
x1,154:34093786,8075165
x1,154:35861263,8075165
k1,154:36529079,8075165:758911
)
(1,154:3729360,8861597:32799719,451211,141880
x1,154:3925965,8861597
$1,154:3925965,8861597
x1,154:4244469,8861597
x1,154:4581317,8861597
x1,154:4863115,8861597
$1,154:4863115,8861597
g1,154:5026955,8861597
x1,154:6665330,8861597
g1,154:6829170,8861597
x1,154:7593314,8861597
g1,154:7757154,8861597
$1,154:7757154,8861597
x1,154:8075658,8861597
x1,154:8412506,8861597
x1,154:10259934,8861597
$1,154:10259934,8861597
x1,154:10423774,8861597
g1,154:10587614,8861597
$1,154:10587614,8861597
x1,154:11569990,8861597
$1,154:11569990,8861597
g1,154:11733830,8861597
x1,154:13372205,8861597
g1,154:13536045,8861597
x1,154:14300189,8861597
g1,154:14464029,8861597
$1,154:14464029,8861597
x1,154:15956268,8861597
x1,154:16171867,8861597
$1,154:16205283,8861597
x1,154:16369123,8861597
g1,154:16532963,8861597
$1,154:16532963,8861597
x1,154:16867851,8861597
$1,154:16988435,8861597
g1,154:17152275,8861597
x1,154:18790650,8861597
g1,154:18954490,8861597
x1,154:19718634,8861597
g1,154:19882474,8861597
$1,154:19882474,8861597
x1,154:20217362,8861597
g1,154:20428966,8861597
x1,154:20938174,8861597
g1,154:21029194,8861597
x1,154:22958554,8861597
x1,154:23240352,8861597
$1,154:23240352,8861597
x1,154:23622424,8861597
g1,154:23825584,8861597
x1,154:24844664,8861597
g1,154:25008504,8861597
x1,154:26864445,8861597
g1,154:27028285,8861597
x1,154:27355965,8861597
x1,154:28686324,8861597
g1,154:28850164,8861597
x1,154:29833186,8861597
g1,154:29997026,8861597
x1,154:30797210,8861597
g1,154:30961050,8861597
x1,154:32526688,8861597
x1,154:32844544,8861597
x1,154:33453376,8861597
g1,154:33617216,8861597
x1,154:34272576,8861597
k1,154:36529079,8861597:2279441
)
(1,154:3729360,9648029:32799719,444328,235932
x1,154:4712382,9648029
x1,154:6723012,9648029
g1,154:6886852,9648029
x1,154:7687036,9648029
g1,154:7850876,9648029
x1,154:10871395,9648029
g1,154:11035235,9648029
x1,154:11545098,9648029
g1,154:11708938,9648029
x1,154:13147441,9648029
r1,154:13147441,9648029:0,235932,235932
k1,154:24838260,9648029:11690819
k1,154:36529079,9648029:11690819
)
]
g1,154:36529079,9648029
g1,154:36529079,9648029
)
]
]
(1,158:3729360,11828456:32799719,444328,141880
x1,158:5149493,11828456
k1,158:5354496,11828456:205003
x1,158:5864359,11828456
k1,158:6069363,11828456:205004
x1,158:10037528,11828456
k1,158:10242531,11828456:205003
x1,158:10642955,11828456
x1,158:11682345,11828456
k1,158:11887349,11828456:205004
x1,158:12378869,11828456
k1,158:12705519,11828456:326650
x1,158:13615807,11828456
x1,158:14427142,11828456
k1,158:14632104,11828456:204962
x1,158:15541736,11828456
k1,158:15746740,11828456:205004
x1,158:16875259,11828456
k1,158:17080262,11828456:205003
x1,158:17662870,11828456
k1,158:17867873,11828456:205003
x1,158:18377736,11828456
k1,158:18582740,11828456:205004
x1,158:19965522,11828456
x1,158:20276818,11828456
x1,158:20557970,11828456
k1,158:20762973,11828456:205003
x1,158:21418315,11828456
k1,158:21623319,11828456:205004
x1,158:23806949,11828456
k1,158:24011952,11828456:205003
x1,158:26014038,11828456
k1,158:26219042,11828456:205004
x1,158:28694967,11828456
k1,158:28899970,11828456:205003
x1,158:29846944,11828456
k1,158:30051948,11828456:205004
x1,158:31908562,11828456
k1,158:32113565,11828456:205003
x1,158:34079627,11828456
k1,158:34284631,11828456:205004
x1,158:35704782,11828456
k1,158:35909785,11828456:205003
x1,158:36529079,11828456
k1,158:36529079,11828456:0
)
(1,158:3729360,12614888:32799719,444328,141880
x1,158:5804853,12614888
k1,158:5998742,12614888:193889
x1,158:6654102,12614888
k1,158:6847992,12614888:193890
x1,158:8704606,12614888
k1,158:8898495,12614888:193889
x1,158:9589895,12614888
k1,158:9783755,12614888:193860
x1,158:11622681,12614888
k1,158:11915989,12614888:293308
x1,158:12316404,12614888
k1,158:12510293,12614888:193889
x1,158:14258124,12614888
k1,158:14452014,12614888:193890
x1,158:15070670,12614888
k1,158:15264559,12614888:193889
x1,158:16720758,12614888
k1,158:16914648,12614888:193890
x1,158:17897670,12614888
k1,158:18091559,12614888:193889
x1,158:19038533,12614888
k1,158:19232422,12614888:193889
x1,158:21089036,12614888
k1,158:21282926,12614888:193890
x1,158:21720037,12614888
k1,158:21913926,12614888:193889
x1,158:24170964,12614888
k1,158:24364854,12614888:193890
x1,158:25311828,12614888
k1,158:25505717,12614888:193889
x1,158:26015580,12614888
k1,158:26209470,12614888:193890
x1,158:27556230,12614888
x1,158:28389845,12614888
x1,158:29517709,12614888
k1,158:29711598,12614888:193889
x1,158:30657934,12614888
k1,158:30851824,12614888:193890
x1,158:32198584,12614888
x1,158:33032199,12614888
x1,158:33323175,12614888
x1,158:35388206,12614888
k1,158:35582095,12614888:193889
x1,158:36529079,12614888
k1,158:36529079,12614888:0
)
(1,158:3729360,13401320:32799719,444328,141880
x1,158:5968030,13401320
g1,158:6171190,13401320
x1,158:7736829,13401320
g1,158:7900669,13401320
x1,158:8810957,13401320
x1,158:9622292,13401320
x1,158:9713387,13401320
g1,158:9877227,13401320
x1,158:10641371,13401320
g1,158:10805211,13401320
x1,158:11096187,13401320
x1,158:11414043,13401320
x1,158:13114690,13401320
g1,158:13278530,13401320
x1,158:13933872,13401320
g1,158:14097712,13401320
x1,158:16318702,13401320
g1,158:16482542,13401320
x1,158:17137902,13401320
g1,158:17301742,13401320
x1,158:18648485,13401320
g1,158:18812325,13401320
x1,158:19467676,13401320
x1,158:19788803,13401320
g1,158:19952643,13401320
x1,158:22027473,13401320
g1,158:22191313,13401320
x1,158:23683553,13401320
g1,158:23847393,13401320
x1,158:24502753,13401320
g1,158:24666593,13401320
x1,158:25831816,13401320
g1,158:25995656,13401320
x1,158:27160879,13401320
g1,158:27324719,13401320
x1,158:29963822,13401320
k1,158:36529079,13401320:6679945
g1,158:36529079,13401320
)
(1,176:3729360,14187752:32799719,444328,141880
h1,158:3729360,14187752:983040,0,0
x1,158:6678471,14187752
k1,158:6868970,14187752:190499
x1,158:7524312,14187752
k1,158:7714811,14187752:190499
x1,158:10099641,14187752
k1,158:10296805,14187752:197164
x1,158:11243779,14187752
k1,158:11434278,14187752:190499
x1,158:11871398,14187752
x1,158:13400342,14187752
x1,158:13537973,14187752
k1,158:13735136,14187752:197163
x1,158:15610760,14187752
k1,158:15801259,14187752:190499
x1,158:16747595,14187752
k1,158:16938094,14187752:190499
x1,158:18358246,14187752
k1,158:18548719,14187752:190473
x1,158:20732358,14187752
k1,158:20922857,14187752:190499
x1,158:22924943,14187752
k1,158:23115442,14187752:190499
x1,158:24098464,14187752
k1,158:24288963,14187752:190499
x1,158:26218321,14187752
k1,158:26408820,14187752:190499
x1,158:29393972,14187752
x1,158:29497523,14187752
k1,158:29688022,14187752:190499
x1,158:30998078,14187752
k1,158:31188577,14187752:190499
x1,158:31734489,14187752
k1,158:31924988,14187752:190499
x1,158:33271731,14187752
k1,158:33462230,14187752:190499
x1,158:35683220,14187752
k1,158:35873719,14187752:190499
x1,158:36529079,14187752
k1,158:36529079,14187752:0
)
(1,176:3729360,14974184:32799719,444328,141880
x1,176:4929968,14974184
k1,158:5100458,14974184:170490
x1,158:6848271,14974184
k1,158:7018762,14974184:170491
x1,158:8547714,14974184
k1,158:8718204,14974184:170490
x1,158:9191363,14974184
k1,158:9361853,14974184:170490
x1,158:10636507,14974184
k1,158:10806997,14974184:170490
x1,158:11753333,14974184
k1,158:11923824,14974184:170491
x1,158:13670982,14974184
k1,158:13841472,14974184:170490
x1,158:16608373,14974184
k1,158:16778863,14974184:170490
x1,158:19764015,14974184
x1,158:19867566,14974184
k1,158:20038057,14974184:170491
x1,158:20365737,14974184
x1,158:20862496,14974184
k1,158:21032986,14974184:170490
x1,158:22198200,14974184
k1,158:22368690,14974184:170490
x1,158:22878553,14974184
x1,158:24608680,14974184
k1,158:24779170,14974184:170490
x1,158:25962073,14974184
k1,158:26185184,14974184:223111
k1,174:26185184,14974184:0
x1,174:26913280,14974184
k1,175:27083771,14974184:170491
x1,175:27448137,14974184
k1,175:27618627,14974184:170490
x1,175:28055738,14974184
k1,175:28226228,14974184:170490
x1,175:29136516,14974184
x1,175:29920980,14974184
k1,175:30091470,14974184:170490
x1,175:30601333,14974184
k1,175:30771824,14974184:170491
x1,175:31172248,14974184
x1,175:32211638,14974184
k1,175:32382128,14974184:170490
x1,175:32709808,14974184
x1,175:32873648,14974184
k1,175:33045801,14974184:172153
x1,175:34356503,14974184
k1,175:34526993,14974184:170490
x1,175:36529079,14974184
k1,175:36529079,14974184:0
)
[1,174:3729360,23179212:32799719,7287509,0
[1,174:3729360,23179212:32799719,7287509,0
(1,173:3729360,18191970:32799719,2300267,1972586
k1,173:12387808,18191970:8658448
h1,161:12387808,18191970:0,0,0
(1,171:12387808,18191970:15482823,2300267,1972586
$1,171:12387808,18191970
[1,171:12387808,18191970:15482823,2300267,1972586
(1,164:12387808,16704254:15482823,550500,235932
g1,163:12387808,16704254
(1,163:12387808,16704254:4590767,550500,235932
r1,163:12387808,16704254:0,786432,235932
g1,163:12374701,16704254
r1,163:12400915,16704254:26214,786432,235932
g1,163:12387808,16704254
g1,163:12781024,16704254
g1,163:12781025,16704254
x1,163:14928598,16704254
k1,163:16585359,16704254:1656761
g1,163:16978575,16704254
g1,163:16965468,16704254
r1,163:16991682,16704254:26214,786432,235932
g1,163:16978575,16704254
)
g1,163:16978575,16704254
(1,163:16978575,16704254:3134585,550500,235932
r1,163:16978575,16704254:0,786432,235932
g1,163:17371791,16704254
k1,163:17976369,16704254:604578
x1,163:19323129,16704254
x1,163:21430752,16704254
k1,163:22035329,16704254:604577
g1,163:22428545,16704254
g1,163:22415438,16704254
r1,163:22441652,16704254:26214,786432,235932
g1,163:22428545,16704254
h1,163:22428545,16704254:0,0,0
)
g1,171:20113160,16704254
h1,171:20113160,16704254:2315385,0,0
g1,163:22428545,16704254
(1,164:22428545,16704254:2970745,550500,235932
r1,163:22428545,16704254:0,786432,235932
g1,163:22821761,16704254
g1,163:22821761,16704254
x1,163:24168521,16704254
x1,163:27477415,16704254
g1,163:27477415,16704254
g1,163:27870631,16704254
g1,163:27857524,16704254
r1,163:27883738,16704254:26214,786432,235932
g1,163:27870631,16704254
h1,163:27870631,16704254:0,0,0
)
g1,171:25399290,16704254
h1,171:25399290,16704254:2471341,0,0
g1,164:27870631,16704254
)
(1,166:12387808,17516900:15482823,550500,235932
g1,165:12387808,17516900
(1,165:12387808,17516900:4590767,550500,235932
r1,165:12387808,17516900:0,786432,235932
g1,165:12374701,17516900
r1,165:12400915,17516900:26214,786432,235932
g1,165:12387808,17516900
g1,165:12781024,17516900
g1,165:12781025,17516900
x1,165:14091736,17516900
g1,165:14255576,17516900
x1,165:16585359,17516900
g1,165:16585359,17516900
g1,165:16978575,17516900
g1,165:16965468,17516900
r1,165:16991682,17516900:26214,786432,235932
g1,165:16978575,17516900
)
g1,165:16978575,17516900
(1,165:16978575,17516900:3134585,550500,235932
g1,165:17371791,17516900
g1,165:17371792,17516900
x1,165:18901384,17516900
k1,165:19719944,17516900:818560
g1,165:20113160,17516900
g1,165:20100053,17516900
r1,165:20126267,17516900:26214,786432,235932
g1,165:20113160,17516900
)
g1,165:20113160,17516900
(1,165:20113160,17516900:2315385,550500,235932
g1,165:20506376,17516900
g1,165:20506377,17516900
x1,165:21817089,17516900
k1,165:22035329,17516900:218240
g1,165:22428545,17516900
g1,165:22415438,17516900
r1,165:22441652,17516900:26214,786432,235932
g1,165:22428545,17516900
)
g1,165:22428545,17516900
(1,165:22428545,17516900:2970745,550500,235932
g1,165:22821761,17516900
g1,165:22821762,17516900
x1,165:24351354,17516900
k1,165:25006074,17516900:654720
g1,165:25399290,17516900
g1,165:25386183,17516900
r1,165:25412397,17516900:26214,786432,235932
g1,165:25399290,17516900
)
g1,165:25399290,17516900
(1,166:25399290,17516900:2471341,550500,235932
g1,165:25792506,17516900
g1,165:25792507,17516900
x1,165:27103219,17516900
k1,166:27477415,17516900:374196
g1,166:27870631,17516900
g1,166:27857524,17516900
r1,166:27883738,17516900:26214,786432,235932
g1,166:27870631,17516900
)
g1,166:27870631,17516900
)
(1,168:12387808,18329546:15482823,550500,235932
g1,167:12387808,18329546
(1,167:12387808,18329546:4590767,550500,235932
r1,167:12387808,18329546:0,786432,235932
g1,167:12374701,18329546
r1,167:12400915,18329546:26214,786432,235932
g1,167:12387808,18329546
g1,167:12781024,18329546
g1,167:12781025,18329546
x1,167:14929272,18329546
k1,167:16585359,18329546:1656087
g1,167:16978575,18329546
g1,167:16965468,18329546
r1,167:16991682,18329546:26214,786432,235932
g1,167:16978575,18329546
)
g1,167:16978575,18329546
(1,167:16978575,18329546:3134585,550500,235932
g1,167:17371791,18329546
g1,167:17371792,18329546
x1,167:17699472,18329546
g1,167:17863312,18329546
x1,167:18409224,18329546
g1,167:18573064,18329546
x1,167:18900744,18329546
k1,167:19719944,18329546:819200
g1,167:20113160,18329546
g1,167:20100053,18329546
r1,167:20126267,18329546:26214,786432,235932
g1,167:20113160,18329546
)
g1,167:20113160,18329546
(1,167:20113160,18329546:2315385,550500,235932
g1,167:20506376,18329546
g1,167:20506377,18329546
x1,167:20834057,18329546
g1,167:20997897,18329546
x1,167:21543809,18329546
g1,167:21707649,18329546
x1,167:22035329,18329546
g1,167:22035329,18329546
g1,167:22428545,18329546
g1,167:22415438,18329546
r1,167:22441652,18329546:26214,786432,235932
g1,167:22428545,18329546
)
g1,167:22428545,18329546
(1,167:22428545,18329546:2970745,550500,235932
g1,167:22821761,18329546
g1,167:22821762,18329546
x1,167:23149442,18329546
g1,167:23313282,18329546
x1,167:23859194,18329546
g1,167:24023034,18329546
x1,167:24350714,18329546
k1,167:25006074,18329546:655360
g1,167:25399290,18329546
g1,167:25386183,18329546
r1,167:25412397,18329546:26214,786432,235932
g1,167:25399290,18329546
)
g1,167:25399290,18329546
(1,168:25399290,18329546:2471341,550500,235932
g1,167:25792506,18329546
g1,167:25792507,18329546
x1,167:26120187,18329546
g1,167:26284027,18329546
x1,167:26829939,18329546
g1,167:26993779,18329546
x1,167:27321459,18329546
k1,168:27477415,18329546:155956
g1,168:27870631,18329546
g1,168:27857524,18329546
r1,168:27883738,18329546:26214,786432,235932
g1,168:27870631,18329546
)
g1,168:27870631,18329546
)
(1,169:12387808,19115978:15482823,550500,235932
g1,168:12387808,19115978
(1,168:12387808,19115978:4590767,550500,235932
r1,168:12387808,19115978:0,786432,235932
g1,168:12374701,19115978
r1,168:12400915,19115978:26214,786432,235932
g1,168:12387808,19115978
g1,168:12781024,19115978
g1,168:12781025,19115978
x1,168:14201177,19115978
k1,168:16585359,19115978:2384182
g1,168:16978575,19115978
g1,168:16965468,19115978
r1,168:16991682,19115978:26214,786432,235932
g1,168:16978575,19115978
)
g1,168:16978575,19115978
(1,168:16978575,19115978:3134585,550500,235932
g1,168:17371791,19115978
g1,168:17371792,19115978
g1,168:17535632,19115978
x1,168:18190992,19115978
g1,168:18354832,19115978
x1,168:18900744,19115978
g1,168:19064584,19115978
x1,168:19719944,19115978
g1,168:19719944,19115978
g1,168:20113160,19115978
g1,168:20100053,19115978
r1,168:20126267,19115978:26214,786432,235932
g1,168:20113160,19115978
)
g1,168:20113160,19115978
(1,168:20113160,19115978:2315385,550500,235932
g1,168:20506376,19115978
g1,168:20506377,19115978
x1,168:20834057,19115978
g1,168:20997897,19115978
x1,168:21543809,19115978
g1,168:21707649,19115978
x1,168:22035329,19115978
g1,168:22035329,19115978
g1,168:22428545,19115978
g1,168:22415438,19115978
r1,168:22441652,19115978:26214,786432,235932
g1,168:22428545,19115978
)
g1,168:22428545,19115978
(1,168:22428545,19115978:2970745,550500,235932
g1,168:22821761,19115978
g1,168:22821762,19115978
x1,168:23477122,19115978
g1,168:23640962,19115978
x1,168:24186874,19115978
g1,168:24350714,19115978
x1,168:25006074,19115978
g1,168:25006074,19115978
g1,168:25399290,19115978
g1,168:25386183,19115978
r1,168:25412397,19115978:26214,786432,235932
g1,168:25399290,19115978
)
g1,168:25399290,19115978
(1,169:25399290,19115978:2471341,550500,235932
g1,168:25792506,19115978
g1,168:25792507,19115978
x1,168:26120187,19115978
g1,168:26284027,19115978
x1,168:26829939,19115978
g1,168:26993779,19115978
x1,168:27321459,19115978
k1,169:27477415,19115978:155956
g1,169:27870631,19115978
g1,169:27857524,19115978
r1,169:27883738,19115978:26214,786432,235932
g1,169:27870631,19115978
)
g1,169:27870631,19115978
)
(1,170:12387808,19902410:15482823,550500,235932
g1,169:12387808,19902410
(1,169:12387808,19902410:4590767,550500,235932
r1,169:12387808,19902410:0,786432,235932
g1,169:12374701,19902410
r1,169:12400915,19902410:26214,786432,235932
g1,169:12387808,19902410
g1,169:12781024,19902410
g1,169:12781025,19902410
x1,169:14492809,19902410
k1,169:16585359,19902410:2092550
g1,169:16978575,19902410
g1,169:16965468,19902410
r1,169:16991682,19902410:26214,786432,235932
g1,169:16978575,19902410
)
g1,169:16978575,19902410
(1,169:16978575,19902410:3134585,550500,235932
g1,169:17371791,19902410
g1,169:17371792,19902410
x1,169:17699472,19902410
g1,169:17863312,19902410
x1,169:18409224,19902410
g1,169:18573064,19902410
x1,169:18900744,19902410
k1,169:19719944,19902410:819200
g1,169:20113160,19902410
g1,169:20100053,19902410
r1,169:20126267,19902410:26214,786432,235932
g1,169:20113160,19902410
)
g1,169:20113160,19902410
(1,169:20113160,19902410:2315385,550500,235932
g1,169:20506376,19902410
g1,169:20506377,19902410
x1,169:20834057,19902410
g1,169:20997897,19902410
x1,169:21543809,19902410
g1,169:21707649,19902410
x1,169:22035329,19902410
g1,169:22035329,19902410
g1,169:22428545,19902410
g1,169:22415438,19902410
r1,169:22441652,19902410:26214,786432,235932
g1,169:22428545,19902410
)
g1,169:22428545,19902410
(1,169:22428545,19902410:2970745,550500,235932
g1,169:22821761,19902410
g1,169:22821762,19902410
x1,169:23149442,19902410
g1,169:23313282,19902410
x1,169:23859194,19902410
g1,169:24023034,19902410
x1,169:24350714,19902410
k1,169:25006074,19902410:655360
g1,169:25399290,19902410
g1,169:25386183,19902410
r1,169:25412397,19902410:26214,786432,235932
g1,169:25399290,19902410
)
g1,169:25399290,19902410
(1,170:25399290,19902410:2471341,550500,235932
g1,169:25792506,19902410
g1,169:25792507,19902410
x1,169:26120187,19902410
g1,169:26284027,19902410
x1,169:26829939,19902410
g1,169:26993779,19902410
x1,169:27321459,19902410
k1,170:27477415,19902410:155956
g1,170:27870631,19902410
g1,170:27857524,19902410
r1,170:27883738,19902410:26214,786432,235932
g1,170:27870631,19902410
)
g1,170:27870631,19902410
)
]
$1,171:27870631,18191970
)
g1,173:27870631,18191970
k1,173:36529079,18191970:8658448
)
(1,173:3729360,22943280:32799719,2123364,235932
h1,173:3729360,22943280:0,0,0
g1,173:3729360,22943280
[1,173:3729360,22943280:32799719,2123364,235932
(1,173:3729360,21370416:32799719,550500,141880
h1,173:3709044,21370416:0,0,0
x1,173:4109468,21370416
x1,173:4821843,21370416
x1,173:5361849,21370416
g1,173:5544032,21370416
x1,173:6090591,21370416
g1,173:6316022,21370416
r1,173:6316022,21370416:0,692380,141880
g1,173:6316022,21370416
x1,173:8463621,21370416
g1,173:8627461,21370416
x1,173:9173373,21370416
g1,173:9337213,21370416
x1,173:9664893,21370416
x1,173:10346460,21370416
x1,173:11329492,21370416
g1,173:11493332,21370416
x1,173:13604874,21370416
g1,173:13768714,21370416
x1,173:14278577,21370416
g1,173:14442417,21370416
x1,173:15643025,21370416
g1,173:15806865,21370416
x1,173:17990495,21370416
g1,173:18154335,21370416
x1,173:19901493,21370416
x1,173:20029293,21370416
g1,173:20232453,21370416
x1,173:20632877,21370416
x1,173:20908132,21370416
g1,173:21071972,21370416
x1,173:22782434,21370416
g1,173:22946274,21370416
x1,173:23747113,21370416
g1,173:23910953,21370416
x1,173:26223038,21370416
g1,173:26386878,21370416
$1,173:26386878,21370416
x1,173:26677854,21370416
$1,173:26679813,21370416
g1,173:26843653,21370416
x1,173:27389565,21370416
g1,173:27553405,21370416
$1,173:27553405,21370416
x1,173:27844381,21370416
$1,173:27844381,21370416
g1,173:28008221,21370416
x1,173:29682644,21370416
g1,173:29846484,21370416
x1,173:30829506,21370416
g1,173:30993346,21370416
x1,173:31794185,21370416
g1,173:31958025,21370416
x1,173:33924087,21370416
g1,173:34087927,21370416
x1,173:35362591,21370416
g1,173:35526431,21370416
x1,173:35817407,21370416
k1,173:36529079,21370416:711672
)
(1,173:3729360,22156848:32799719,444328,141880
x1,173:5476518,22156848
g1,173:5640358,22156848
x1,173:8407259,22156848
g1,173:8571099,22156848
x1,173:11556251,22156848
g1,173:11720091,22156848
x1,173:12885305,22156848
g1,173:13049145,22156848
$1,173:13049145,22156848
x1,173:13340121,22156848
$1,173:13340121,22156848
g1,173:13503961,22156848
x1,173:15615503,22156848
g1,173:15779343,22156848
x1,173:16725679,22156848
g1,173:16889519,22156848
x1,173:18199566,22156848
g1,173:18363406,22156848
x1,173:18654382,22156848
x1,173:19846460,22156848
g1,173:20010300,22156848
x1,173:20301276,22156848
g1,173:20465116,22156848
x1,173:21448156,22156848
x1,173:22232620,22156848
g1,173:22396460,22156848
x1,173:24325818,22156848
x1,173:24643674,22156848
g1,173:24807514,22156848
x1,173:25790536,22156848
g1,173:25954376,22156848
x1,173:27592096,22156848
g1,173:27755936,22156848
$1,173:27755936,22156848
x1,173:28046912,22156848
$1,173:28048871,22156848
g1,173:28212711,22156848
x1,173:30069325,22156848
g1,173:30233165,22156848
x1,173:30743028,22156848
g1,173:30906868,22156848
x1,173:33200610,22156848
g1,173:33364450,22156848
x1,173:34529664,22156848
g1,173:34693504,22156848
x1,173:35494343,22156848
k1,173:36529079,22156848:1034736
)
(1,173:3729360,22943280:32799719,444328,235932
x1,173:5912990,22943280
g1,173:6076830,22943280
x1,173:7823988,22943280
x1,173:7951788,22943280
r1,173:7951788,22943280:0,235932,235932
k1,173:22240434,22943280:14288646
k1,173:36529079,22943280:14288645
)
]
g1,173:36529079,22943280
g1,173:36529079,22943280
)
]
]
(1,176:3729360,24599403:32799719,444328,141880
x1,176:4979119,24599403
k1,175:5126220,24599403:147101
x1,175:7309850,24599403
k1,175:7456951,24599403:147101
x1,175:8876455,24599403
k1,175:9023556,24599403:147101
x1,175:12008708,24599403
k1,175:12155793,24599403:147085
x1,175:12628961,24599403
x1,175:13168312,24599403
k1,175:13315413,24599403:147101
x1,175:14189005,24599403
x1,175:15635380,24599403
k1,175:15782481,24599403:147101
x1,175:16328385,24599403
k1,175:16475486,24599403:147101
x1,175:16766462,24599403
k1,175:16913563,24599403:147101
x1,175:18405811,24599403
x1,175:18527059,24599403
k1,175:18677508,24599403:150449
x1,175:19005188,24599403
k1,175:19152289,24599403:147101
x1,175:19698201,24599403
k1,175:19845302,24599403:147101
x1,175:21446989,24599403
k1,175:21594090,24599403:147101
x1,175:22976882,24599403
k1,175:23123983,24599403:147101
x1,175:25417725,24599403
k1,175:25564826,24599403:147101
x1,175:27676368,24599403
k1,175:27823469,24599403:147101
x1,175:28988683,24599403
k1,175:29135784,24599403:147101
x1,175:31319423,24599403
k1,175:31466524,24599403:147101
x1,175:33395882,24599403
x1,175:33713738,24599403
x1,175:34249818,24599403
k1,175:34396919,24599403:147101
x1,175:34906782,24599403
k1,175:35053883,24599403:147101
x1,175:36583474,24599403
k1,175:36529079,24599403:0
)
(1,176:3729360,25385835:32799719,444328,141880
x1,176:4057040,25385835
k1,175:4200236,25385835:143196
x1,175:4746148,25385835
k1,175:4889343,25385835:143195
x1,175:6236086,25385835
k1,175:6379282,25385835:143196
x1,175:8381368,25385835
k1,175:8524564,25385835:143196
x1,175:9324748,25385835
k1,175:9467943,25385835:143195
x1,175:11651573,25385835
k1,175:11794769,25385835:143196
x1,175:12450129,25385835
k1,175:12593325,25385835:143196
x1,175:14013477,25385835
k1,175:14156652,25385835:143175
x1,175:15102988,25385835
k1,175:15246183,25385835:143195
x1,175:17211590,25385835
k1,175:17354786,25385835:143196
x1,175:19101944,25385835
k1,175:19245140,25385835:143196
x1,175:19682251,25385835
k1,175:19825446,25385835:143195
x1,175:22009076,25385835
k1,175:22152272,25385835:143196
x1,175:22807632,25385835
k1,175:22950828,25385835:143196
x1,175:24826452,25385835
k1,175:24969647,25385835:143195
x1,175:25370062,25385835
k1,175:25513258,25385835:143196
x1,175:27261089,25385835
k1,175:27404285,25385835:143196
x1,175:28022941,25385835
k1,175:28166136,25385835:143195
x1,175:29622335,25385835
k1,175:29765531,25385835:143196
x1,175:30748553,25385835
k1,175:30891749,25385835:143196
x1,175:32056972,25385835
k1,175:32200167,25385835:143195
x1,175:34202253,25385835
k1,175:34345449,25385835:143196
x1,175:36529079,25385835
k1,175:36529079,25385835:0
)
(1,176:3729360,26172267:32799719,444328,141880
x1,176:4384720,26172267
k1,175:4537840,26172267:153120
x1,175:5957992,26172267
k1,175:6111101,26172267:153109
x1,175:6911285,26172267
k1,175:7064406,26172267:153121
x1,175:7392086,26172267
x1,175:8073653,26172267
x1,175:9056685,26172267
k1,175:9209805,26172267:153120
x1,175:10375019,26172267
k1,175:10528139,26172267:153120
x1,175:11328978,26172267
k1,175:11482098,26172267:153120
x1,175:12828841,26172267
k1,175:12981961,26172267:153120
x1,175:14911319,26172267
x1,175:15393015,26172267
k1,175:15548279,26172267:155264
x1,175:16349118,26172267
k1,175:16548705,26172267:199587
x1,175:17858752,26172267
k1,175:18011872,26172267:153120
x1,175:18448983,26172267
k1,175:18602103,26172267:153120
x1,175:18893079,26172267
k1,175:19046199,26172267:153120
x1,175:20975557,26172267
x1,175:21293413,26172267
k1,175:21446533,26172267:153120
x1,175:23630172,26172267
k1,175:23783292,26172267:153120
x1,175:24293155,26172267
k1,175:24446275,26172267:153120
x1,175:25793683,26172267
k1,175:25946793,26172267:153110
x1,175:26929815,26172267
k1,175:27082935,26172267:153120
x1,175:27738277,26172267
k1,175:27891397,26172267:153120
x1,175:28510691,26172267
k1,175:28663811,26172267:153120
x1,175:30775353,26172267
k1,175:30928473,26172267:153120
x1,175:31728657,26172267
k1,175:31881777,26172267:153120
x1,175:34065407,26172267
k1,175:34218527,26172267:153120
x1,175:34873887,26172267
k1,175:35027007,26172267:153120
x1,175:36610999,26172267
k1,175:36529079,26172267:0
)
(1,176:3729360,26958699:32799719,444328,141880
x1,176:4057040,26958699
x1,175:4553799,26958699
k1,175:4744746,26958699:190947
x1,175:5254609,26958699
k1,175:5445556,26958699:190947
x1,175:6246395,26958699
k1,175:6437341,26958699:190946
x1,175:8257261,26958699
k1,175:8448208,26958699:190947
x1,175:10195366,26958699
x1,175:10332997,26958699
k1,175:10530720,26958699:197723
x1,175:11950872,26958699
k1,175:12141792,26958699:190920
x1,175:13634677,26958699
x1,175:14617709,26958699
k1,175:14808656,26958699:190947
x1,175:16155407,26958699
k1,175:16346354,26958699:190947
x1,175:18457896,26958699
k1,175:18648842,26958699:190946
x1,175:19194746,26958699
k1,175:19385693,26958699:190947
x1,175:20186532,26958699
k1,175:20377479,26958699:190947
x1,175:23417651,26958699
k1,175:23702131,26958699:284480
x1,175:24248690,26958699
x1,175:24559986,26958699
x1,175:24841138,26958699
k1,175:25032085,26958699:190947
x1,175:26378836,26958699
k1,175:26569783,26958699:190947
x1,175:28571869,26958699
k1,175:28762816,26958699:190947
x1,175:29381472,26958699
x1,175:29696048,26958699
x1,175:29977200,26958699
k1,175:30168147,26958699:190947
x1,175:31005690,26958699
k1,175:31196636,26958699:190946
x1,175:32433948,26958699
k1,175:32624895,26958699:190947
x1,175:35828269,26958699
k1,175:36019216,26958699:190947
x1,175:36529079,26958699
k1,175:36529079,26958699:0
)
(1,176:3729360,27745131:32799719,444328,141880
x1,176:5403118,27745131
k1,175:5564840,27745131:161722
x1,175:7385398,27745131
k1,175:7547121,27745131:161723
x1,175:8093025,27745131
k1,175:8254747,27745131:161722
x1,175:9237787,27745131
x1,175:10022251,27745131
k1,175:10183974,27745131:161723
x1,175:12113332,27745131
x1,175:12431188,27745131
x1,175:12967268,27745131
k1,175:13128990,27745131:161722
x1,175:13674902,27745131
k1,175:13836625,27745131:161723
x1,175:16821777,27745131
x1,175:16925328,27745131
k1,175:17087050,27745131:161722
x1,175:18397762,27745131
k1,175:18559485,27745131:161723
x1,175:20561571,27745131
k1,175:20723293,27745131:161722
x1,175:21851812,27745131
k1,175:22013535,27745131:161723
x1,175:22523398,27745131
x1,175:22834694,27745131
x1,175:23115846,27745131
k1,175:23277568,27745131:161722
x1,175:24369383,27745131
k1,175:24531106,27745131:161723
x1,175:25040969,27745131
k1,175:25202691,27745131:161722
x1,175:26586138,27745131
x1,175:26903994,27745131
x1,175:28240921,27745131
k1,175:28402644,27745131:161723
x1,175:29749395,27745131
k1,175:29911117,27745131:161722
x1,175:31840475,27745131
x1,175:32158331,27745131
x1,175:32694411,27745131
k1,175:32856134,27745131:161723
x1,175:33402046,27745131
k1,175:33563768,27745131:161722
x1,175:34510742,27745131
k1,175:34672465,27745131:161723
x1,175:36529079,27745131
k1,175:36529079,27745131:0
)
(1,176:3729360,28531563:32799719,444328,141880
x1,176:4239223,28531563
g1,175:4403063,28531563
x1,175:6186278,28531563
g1,175:6350118,28531563
x1,175:8334516,28531563
g1,175:8537676,28531563
x1,175:9556756,28531563
g1,175:9720596,28531563
x1,175:11904226,28531563
g1,175:12068066,28531563
x1,175:14070152,28531563
g1,175:14233992,28531563
x1,175:15034176,28531563
g1,175:15198016,28531563
x1,175:17709327,28531563
g1,175:17873167,28531563
x1,175:18383030,28531563
g1,175:18546870,28531563
x1,175:22515035,28531563
g1,175:22678875,28531563
x1,175:23079299,28531563
x1,175:24118689,28531563
g1,175:24282529,28531563
x1,175:24774049,28531563
k1,176:36529079,28531563:11869718
g1,176:36529079,28531563
)
(1,176:3729360,30317612:32799719,642250,275254
r1,176:3729360,30317612:0,917504,275254
(1,176:3729360,30317612:830467,642250,275254
x1,176:4166611,30317612
r1,176:4166611,30317612:0,917504,275254
g1,176:4559827,30317612
)
x1,176:8755399,30317612
r1,176:8755399,30317612:0,917504,275254
k1,176:36529079,30317612:27773680
g1,176:36529079,30317612
)
(1,179:3729360,31431724:32799719,451211,141880
x1,179:4275272,31431724
k1,177:4460193,31431724:184921
x1,177:5333785,31431724
k1,177:5518707,31431724:184922
x1,177:6647227,31431724
x1,177:6928379,31431724
x1,177:7246235,31431724
k1,177:7431156,31431724:184921
x1,177:7977068,31431724
k1,177:8161989,31431724:184921
x1,177:8998877,31431724
x1,177:10912507,31431724
k1,177:11097428,31431724:184921
x1,177:11716084,31431724
x1,177:13026796,31431724
k1,177:13211718,31431724:184922
x1,177:15231499,31431724
k1,177:15421690,31431724:190191
x1,177:15786056,31431724
k1,177:15970978,31431724:184922
x1,177:16844562,31431724
k1,177:17029483,31431724:184921
x1,177:18958841,31431724
k1,177:19143762,31431724:184921
x1,177:20126784,31431724
k1,177:20311705,31431724:184921
x1,177:21695152,31431724
k1,177:21880074,31431724:184922
x1,177:22425986,31431724
k1,177:22610907,31431724:184921
x1,177:23411746,31431724
k1,177:23596667,31431724:184921
x1,177:25452608,31431724
k1,177:25637530,31431724:184922
x1,177:25965210,31431724
x1,177:27295569,31431724
k1,177:27480490,31431724:184921
x1,177:28280674,31431724
k1,177:28465595,31431724:184921
x1,177:31159106,31431724
k1,177:31344028,31431724:184922
x1,177:31853891,31431724
k1,177:32038812,31431724:184921
x1,177:34478034,31431724
k1,177:34662955,31431724:184921
$1,177:34662955,31431724
x1,177:35004395,31431724
$1,177:35079755,31431724
x1,177:35243595,31431724
k1,177:35509999,31431724:266404
x1,177:36529079,31431724
k1,177:36529079,31431724:0
)
(1,179:3729360,32218156:32799719,451211,141880
x1,179:6531664,32218156
x1,177:6849520,32218156
g1,177:7013360,32218156
x1,177:7559272,32218156
g1,177:7723112,32218156
x1,177:9579053,32218156
g1,177:9742893,32218156
x1,177:10252756,32218156
g1,177:10416596,32218156
x1,177:11217435,32218156
g1,177:11381275,32218156
x1,177:11708955,32218156
x1,177:12784386,32218156
g1,177:12948226,32218156
x1,177:13494138,32218156
g1,177:13657978,32218156
$1,177:13657978,32218156
x1,177:13999418,32218156
$1,177:14074778,32218156
g1,177:14238618,32218156
x1,177:15112202,32218156
g1,177:15276042,32218156
x1,177:15821946,32218156
x1,177:16133242,32218156
x1,177:17105785,32218156
g1,177:17269625,32218156
x1,177:18106513,32218156
x1,177:20225937,32218156
k1,179:36529079,32218156:16417830
g1,179:36529079,32218156
)
(1,180:5367762,33507290:31161317,451211,141880
(1,179:5367762,33507290:0,291271,0
g1,179:5367762,33507290
g1,179:4057040,33507290
g1,179:3729360,33507290
(1,179:3729360,33507290:1310722,291271,0
k1,179:5040082,33507290:1310722
(1,179:5040082,33507290:0,291271,0
k1,179:4712401,33507290:-327681
x1,179:5040082,33507290
)
)
g1,179:5367762,33507290
)
x1,179:6132562,33507290
g1,179:6296402,33507290
x1,179:8698937,33507290
g1,179:8862777,33507290
x1,179:9663616,33507290
g1,179:9827456,33507290
x1,179:10155136,33507290
x1,179:11485495,33507290
g1,179:11649335,33507290
x1,179:12195247,33507290
g1,179:12359087,33507290
x1,179:14798309,33507290
g1,179:14962149,33507290
$1,179:14962149,33507290
x1,179:15303589,33507290
$1,179:15378949,33507290
x1,179:15542789,33507290
g1,179:15706629,33507290
x1,179:16507468,33507290
g1,179:16671308,33507290
x1,179:18928346,33507290
g1,179:19092186,33507290
x1,179:19638098,33507290
g1,179:19801938,33507290
x1,179:20821009,33507290
g1,179:20984849,33507290
x1,179:21931185,33507290
g1,179:22095025,33507290
x1,179:22313257,33507290
x1,179:23325767,33507290
g1,179:23489607,33507290
x1,179:24253751,33507290
g1,179:24417591,33507290
x1,179:26601221,33507290
g1,179:26765061,33507290
x1,179:28767147,33507290
g1,179:28930987,33507290
x1,179:29368098,33507290
g1,179:29531938,33507290
x1,179:31478984,33507290
k1,180:36529079,33507290:5164783
g1,180:36529079,33507290
)
(1,181:5367762,34807218:31161317,451211,141880
(1,180:5367762,34807218:0,291271,0
g1,180:5367762,34807218
g1,180:4057040,34807218
g1,180:3729360,34807218
(1,180:3729360,34807218:1310722,291271,0
k1,180:5040082,34807218:1310722
(1,180:5040082,34807218:0,291271,0
k1,180:4712401,34807218:-327681
x1,180:5040082,34807218
)
)
g1,180:5367762,34807218
)
x1,180:7225023,34807218
g1,180:7388863,34807218
x1,180:8007519,34807218
g1,180:8171359,34807218
x1,180:11155837,34807218
g1,180:11319677,34807218
x1,180:11647357,34807218
x1,180:12722788,34807218
g1,180:12886628,34807218
x1,180:13650772,34807218
g1,180:13814612,34807218
$1,180:13814612,34807218
x1,180:14156052,34807218
$1,180:14231412,34807218
g1,180:14395252,34807218
x1,180:14832363,34807218
g1,180:14996203,34807218
x1,180:16943249,34807218
g1,180:17107089,34807218
x1,180:20164966,34807218
g1,180:20328806,34807218
x1,180:21275142,34807218
g1,180:21438982,34807218
x1,180:22767390,34807218
k1,181:36529079,34807218:13876377
g1,181:36529079,34807218
)
(1,209:5367762,36107145:31161317,451211,141880
(1,181:5367762,36107145:0,291271,0
g1,181:5367762,36107145
g1,181:4057040,36107145
g1,181:3729360,36107145
(1,181:3729360,36107145:1310722,291271,0
k1,181:5040082,36107145:1310722
(1,181:5040082,36107145:0,291271,0
k1,181:4712401,36107145:-327681
x1,181:5040082,36107145
)
)
g1,181:5367762,36107145
)
x1,181:5732138,36107145
x1,181:6268226,36107145
k1,181:6441169,36107145:172943
x1,181:6732145,36107145
k1,181:6905087,36107145:172942
x1,181:8251830,36107145
x1,181:9234862,36107145
k1,181:9407805,36107145:172943
x1,181:9735485,36107145
x1,181:10810916,36107145
k1,181:10983859,36107145:172943
x1,181:11529771,36107145
k1,181:11702714,36107145:172943
$1,181:11702714,36107145
x1,181:12044154,36107145
$1,181:12119514,36107145
x1,181:12283354,36107145
k1,181:12458572,36107145:175218
x1,181:13259411,36107145
k1,181:13432354,36107145:172943
x1,181:15653344,36107145
k1,181:15826286,36107145:172942
x1,181:16372198,36107145
k1,181:16545141,36107145:172943
x1,181:17345980,36107145
k1,181:17518923,36107145:172943
x1,181:18028786,36107145
x1,181:20158682,36107145
k1,181:20331625,36107145:172943
x1,181:20877537,36107145
k1,181:21050479,36107145:172942
x1,181:22287791,36107145
k1,181:22460734,36107145:172943
x1,181:24499532,36107145
k1,181:24672475,36107145:172943
x1,181:25182338,36107145
k1,181:25355280,36107145:172942
$1,181:25355280,36107145
x1,181:25696720,36107145
$1,181:25772080,36107145
k1,181:25945023,36107145:172943
x1,181:26745207,36107145
k1,181:26918150,36107145:172943
x1,181:27755693,36107145
k1,181:27928636,36107145:172943
x1,181:30931467,36107145
k1,181:31161935,36107145:230468
x1,181:31598399,36107145
k1,181:31771342,36107145:172943
x1,181:32426693,36107145
x1,181:32747820,36107145
k1,181:32920762,36107145:172942
x1,181:35141752,36107145
k1,181:35314695,36107145:172943
x1,181:35933351,36107145
x1,181:36247927,36107145
x1,181:36529079,36107145
k1,181:36529079,36107145:0
)
(1,209:5367762,36893577:31161317,451211,141880
x1,209:6168601,36893577
k1,181:6380562,36893577:211961
x1,181:7727305,36893577
k1,181:7939267,36893577:211962
x1,181:10123543,36893577
k1,181:10335504,36893577:211961
x1,181:11827752,36893577
k1,181:12039714,36893577:211962
x1,181:13022736,36893577
k1,181:13234697,36893577:211961
x1,181:13890039,36893577
k1,181:14102001,36893577:211962
x1,181:16140799,36893577
k1,181:16352760,36893577:211961
x1,181:17152944,36893577
k1,181:17364906,36893577:211962
x1,181:19184161,36893577
k1,181:19396122,36893577:211961
x1,181:20524641,36893577
k1,181:20736603,36893577:211962
$1,181:20736603,36893577
x1,181:21078043,36893577
$1,181:21153403,36893577
k1,181:21365364,36893577:211961
x1,181:22311700,36893577
k1,181:22523662,36893577:211962
x1,181:23033525,36893577
k1,181:23245486,36893577:211961
x1,181:24046325,36893577
k1,181:24258287,36893577:211962
x1,181:26078207,36893577
k1,181:26290168,36893577:211961
x1,181:27946256,36893577
k1,181:28170248,36893577:223992
x1,181:28825590,36893577
k1,181:29037552,36893577:211962
x1,181:30274864,36893577
k1,181:30486825,36893577:211961
x1,181:32525623,36893577
k1,181:32737585,36893577:211962
x1,181:33537769,36893577
k1,181:33749730,36893577:211961
x1,181:36643767,36893577
k1,181:36529079,36893577:0
)
(1,209:5367762,37680009:31161317,444328,141880
x1,209:6168610,37680009
x1,181:6916370,37680009
x1,181:7227666,37680009
x1,181:7727050,37680009
k1,181:7895302,37680009:168252
x1,181:9242045,37680009
k1,181:9410296,37680009:168251
x1,181:10065647,37680009
x1,181:10386774,37680009
k1,181:10555026,37680009:168252
x1,181:12776016,37680009
k1,181:12944268,37680009:168252
x1,181:13599628,37680009
k1,181:13767880,37680009:168252
x1,181:14605423,37680009
k1,181:14773674,37680009:168251
x1,181:15392330,37680009
x1,181:15706906,37680009
x1,181:15988058,37680009
k1,181:16156310,37680009:168252
x1,181:17575805,37680009
k1,181:17744057,37680009:168252
x1,181:21219400,37680009
k1,181:21388754,37680009:169354
x1,181:22189593,37680009
k1,181:22357845,37680009:168252
x1,181:25014634,37680009
k1,181:25182886,37680009:168252
x1,181:25510566,37680009
x1,181:26840925,37680009
k1,181:27009177,37680009:168252
x1,181:27555089,37680009
k1,181:27723340,37680009:168251
x1,181:29579281,37680009
k1,181:29747533,37680009:168252
x1,181:30511677,37680009
k1,181:30679929,37680009:168252
x1,181:32026672,37680009
k1,181:32194924,37680009:168252
x1,181:32850275,37680009
x1,181:33171402,37680009
k1,181:33339653,37680009:168251
x1,181:35560643,37680009
k1,181:35728895,37680009:168252
x1,181:36529079,37680009
k1,181:36529079,37680009:0
)
(1,209:5367762,38466441:31161317,444328,141880
x1,209:6969440,38466441
g1,181:7133280,38466441
x1,181:8480023,38466441
g1,181:8643863,38466441
x1,181:9153726,38466441
g1,181:9317566,38466441
x1,181:10118405,38466441
g1,181:10282245,38466441
x1,181:13157921,38466441
g1,181:13321761,38466441
x1,181:13867673,38466441
g1,181:14031513,38466441
x1,181:16688967,38466441
x1,181:18181207,38466441
g1,181:18345047,38466441
x1,181:20364828,38466441
g1,181:20528668,38466441
x1,181:21329507,38466441
g1,181:21493347,38466441
x1,181:24041999,38466441
g1,181:24205839,38466441
x1,181:24751751,38466441
g1,181:24915591,38466441
x1,181:26954389,38466441
g1,181:27118229,38466441
x1,181:27918413,38466441
g1,181:28082253,38466441
x1,181:30084364,38466441
k1,182:36529079,38466441:6444715
g1,209:36529079,38466441
)
(1,209:5367762,39252873:31161317,444328,141880
x1,209:6875734,39252873
k1,183:7054121,39252873:178387
x1,183:7491232,39252873
k1,183:7669618,39252873:178386
x1,183:7960594,39252873
k1,183:8138981,39252873:178387
x1,183:9958873,39252873
k1,183:10137260,39252873:178387
x1,183:11484666,39252873
k1,183:11663053,39252873:178387
x1,183:12646075,39252873
k1,183:12824462,39252873:178387
x1,183:14572293,39252873
k1,183:14750679,39252873:178386
x1,183:15369335,39252873
k1,183:15547722,39252873:178387
x1,183:17477080,39252873
k1,183:17655467,39252873:178387
x1,183:18165330,39252873
k1,183:18343717,39252873:178387
x1,183:20528648,39252873
k1,183:20707034,39252873:178386
x1,183:23146256,39252873
k1,183:23324643,39252873:178387
x1,183:26018154,39252873
k1,183:26196541,39252873:178387
x1,183:28052482,39252873
k1,183:28230869,39252873:178387
x1,183:29213891,39252873
k1,183:29392277,39252873:178386
x1,183:29829388,39252873
k1,183:30007775,39252873:178387
x1,183:30663135,39252873
k1,183:30841522,39252873:178387
x1,183:33244057,39252873
k1,183:33422443,39252873:178386
x1,183:34223282,39252873
k1,183:34401669,39252873:178387
x1,183:34729349,39252873
x1,183:35804780,39252873
k1,183:35983167,39252873:178387
x1,183:36529079,39252873
k1,183:36529079,39252873:0
)
(1,209:5367762,40039305:31161317,444328,141880
x1,209:6168601,40039305
k1,183:6369607,40039305:201006
x1,183:8972669,40039305
k1,183:9182967,40039305:210298
x1,183:9473943,40039305
k1,183:9674950,40039305:201007
x1,183:11677061,40039305
k1,183:11878067,40039305:201006
x1,183:12423979,40039305
k1,183:12624986,40039305:201007
x1,183:14591048,40039305
k1,183:14792054,40039305:201006
x1,183:18358485,40039305
k1,183:18559491,40039305:201006
x1,183:19579208,40039305
k1,183:19780215,40039305:201007
x1,183:20398871,40039305
k1,183:20599877,40039305:201006
x1,183:22546923,40039305
k1,183:22861583,40039305:314660
x1,183:25608831,40039305
k1,183:25819128,40039305:210297
x1,183:26583272,40039305
k1,183:26784279,40039305:201007
x1,183:27075255,40039305
k1,183:27276261,40039305:201006
x1,183:28623004,40039305
x1,183:29606036,40039305
k1,183:29807043,40039305:201007
x1,183:30098019,40039305
x1,183:30409315,40039305
x1,183:32504472,40039305
k1,183:32705478,40039305:201006
x1,183:34379891,40039305
k1,183:34580898,40039305:201007
x1,183:35527234,40039305
k1,183:35728240,40039305:201006
x1,183:36529079,40039305
k1,183:36529079,40039305:0
)
(1,209:5367762,40825737:31161317,444328,141880
x1,209:6714505,40825737
x1,209:7697537,40825737
k1,183:7884482,40825737:186945
x1,183:8212162,40825737
x1,183:9287593,40825737
k1,183:9474537,40825737:186944
x1,183:10020449,40825737
k1,183:10207394,40825737:186945
x1,183:11008233,40825737
k1,183:11195177,40825737:186944
x1,183:13798239,40825737
k1,183:13990960,40825737:192721
x1,183:15957022,40825737
k1,183:16143967,40825737:186945
x1,183:16617135,40825737
k1,183:16804056,40825737:186921
x1,183:17932575,40825737
k1,183:18119520,40825737:186945
x1,183:18738176,40825737
k1,183:18925120,40825737:186944
x1,183:20417350,40825737
k1,183:20604295,40825737:186945
x1,183:21732814,40825737
k1,183:21919758,40825737:186944
x1,183:23885820,40825737
k1,183:24072765,40825737:186945
x1,183:24692068,40825737
k1,183:24879013,40825737:186945
x1,183:26335203,40825737
k1,183:26522147,40825737:186944
x1,183:27687361,40825737
k1,183:27874306,40825737:186945
x1,183:28165282,40825737
k1,183:28352227,40825737:186945
x1,183:28862090,40825737
x1,183:30592217,40825737
k1,183:30779161,40825737:186944
x1,183:31106841,40825737
x1,183:32182272,40825737
k1,183:32369217,40825737:186945
x1,183:32915129,40825737
k1,183:33102073,40825737:186944
x1,183:33902912,40825737
k1,183:34089857,40825737:186945
x1,183:36529079,40825737
k1,183:36529079,40825737:0
)
(1,209:5367762,41612169:31161317,444328,94696
x1,209:6314098,41612169
g1,183:6477938,41612169
x1,183:7278777,41612169
g1,183:7442617,41612169
x1,183:8789360,41612169
g1,183:8953200,41612169
x1,183:11337365,41612169
g1,183:11501205,41612169
x1,183:13467267,41612169
g1,183:13631107,41612169
x1,183:14068227,41612169
g1,183:14232067,41612169
x1,183:14669178,41612169
g1,183:14833018,41612169
x1,183:16325248,41612169
g1,183:16489088,41612169
x1,183:17617607,41612169
g1,183:17781447,41612169
x1,183:19747509,41612169
g1,183:19911349,41612169
x1,183:20548357,41612169
k1,184:36529079,41612169:15980722
g1,209:36529079,41612169
)
(1,209:5367762,42398601:31161317,566690,141880
x1,209:5913674,42398601
k1,185:6110287,42398601:196613
x1,185:6947175,42398601
x1,185:8350942,42398601
k1,185:8547555,42398601:196613
x1,185:10258027,42398601
k1,185:10454641,42398601:196614
x1,185:11655905,42398601
k1,185:11852518,42398601:196613
x1,185:12398422,42398601
(1,185:12398422,42398601:944505,566690,0
$1,185:12398422,42398601
(1,185:12398422,42160713:944505,328802,70075
x1,185:12640905,42160713
x1,185:12762146,42160713
g1,185:12825193,42160713
x1,185:13310159,42160713
)
$1,185:13342927,42398601
)
k1,185:13539540,42398601:196613
x1,185:13830516,42398601
x1,185:14141812,42398601
x1,185:16491897,42398601
k1,185:16688510,42398601:196613
x1,185:17634846,42398601
k1,185:17831459,42398601:196613
x1,185:18159139,42398601
x1,185:20691407,42398601
k1,185:20888021,42398601:196614
x1,185:21688205,42398601
k1,185:21884818,42398601:196613
x1,185:23377058,42398601
k1,185:23573671,42398601:196613
x1,185:24229031,42398601
k1,185:24425644,42398601:196613
x1,185:24716620,42398601
k1,185:24913233,42398601:196613
x1,185:26259976,42398601
x1,185:26915328,42398601
k1,185:27111942,42398601:196614
x1,185:27439622,42398601
x1,185:28515053,42398601
k1,185:28711666,42398601:196613
x1,185:29257578,42398601
k1,185:29454191,42398601:196613
x1,185:30255030,42398601
k1,185:30451643,42398601:196613
x1,185:33054705,42398601
k1,185:33259512,42398601:204807
x1,185:34861199,42398601
k1,185:35057812,42398601:196613
x1,185:35494923,42398601
k1,185:35691536,42398601:196613
x1,185:36529079,42398601
k1,185:36529079,42398601:0
)
(1,209:5367762,43185033:31161317,566690,141880
x1,209:5986418,43185033
k1,185:6210135,43185033:223717
x1,185:9194613,43185033
k1,185:9418329,43185033:223716
x1,185:12494535,43185033
k1,185:12877326,43185033:382791
x1,185:13241702,43185033
x1,185:13777790,43185033
k1,185:14001506,43185033:223716
x1,185:14292482,43185033
x1,185:16375856,43185033
k1,185:16614542,43185033:238686
x1,185:18326326,43185033
k1,185:18549982,43185033:223656
x1,185:18987093,43185033
k1,185:19210810,43185033:223717
x1,185:21394449,43185033
k1,185:21618166,43185033:223717
x1,185:22128029,43185033
(1,185:22128029,43185033:517734,566690,0
$1,185:22128029,43185033
(1,185:22128029,42947145:517734,328802,0
x1,185:22612995,42947145
)
$1,185:22645763,43185033
)
k1,185:22869480,43185033:223717
x1,185:23415384,43185033
k1,185:23639100,43185033:223716
x1,185:23930076,43185033
k1,185:24153793,43185033:223717
x1,185:26119855,43185033
k1,185:26343572,43185033:223717
x1,185:27326594,43185033
k1,185:27550311,43185033:223717
x1,185:28751575,43185033
k1,185:28975291,43185033:223716
x1,185:29812834,43185033
k1,185:30036551,43185033:223717
x1,185:32147446,43185033
k1,185:32371163,43185033:223717
x1,185:33663513,43185033
k1,185:33902198,43185033:238685
x1,185:35358388,43185033
k1,185:35582105,43185033:223717
x1,185:36529079,43185033
k1,185:36529079,43185033:0
)
(1,209:5367762,43971465:31161317,444328,141880
x1,209:8207408,43971465
k1,185:8365089,43971465:157681
x1,185:8802200,43971465
k1,185:8959880,43971465:157680
x1,185:10452120,43971465
k1,185:10609801,43971465:157681
x1,185:11265161,43971465
k1,185:11422841,43971465:157680
x1,185:11713817,43971465
k1,185:11871498,43971465:157681
x1,185:13218241,43971465
x1,185:13873593,43971465
k1,185:14031274,43971465:157681
x1,185:14358954,43971465
x1,185:15434385,43971465
k1,185:15592065,43971465:157680
x1,185:16137977,43971465
k1,185:16295658,43971465:157681
x1,185:17096497,43971465
k1,185:17254177,43971465:157680
x1,185:19857239,43971465
k1,185:20058346,43971465:201107
x1,185:21623985,43971465
k1,185:21781666,43971465:157681
x1,185:22691954,43971465
x1,185:23503289,43971465
x1,185:23594384,43971465
k1,185:23752065,43971465:157681
x1,185:24698401,43971465
k1,185:24856081,43971465:157680
x1,185:25765713,43971465
k1,185:25923394,43971465:157681
x1,185:27669896,43971465
k1,185:27827576,43971465:157680
x1,185:28810598,43971465
k1,185:28968279,43971465:157681
x1,185:30680063,43971465
k1,185:30837738,43971465:157675
x1,185:31274849,43971465
k1,185:31432529,43971465:157680
x1,185:31978441,43971465
k1,185:32136122,43971465:157681
x1,185:32936961,43971465
k1,185:33094641,43971465:157680
x1,185:34150408,43971465
k1,185:34308089,43971465:157681
x1,185:36529079,43971465
k1,185:36529079,43971465:0
)
(1,209:5367762,44757897:31161317,444328,141880
x1,209:6860002,44757897
k1,185:7008795,44757897:148793
x1,185:7664155,44757897
k1,185:7812948,44757897:148793
x1,185:8613787,44757897
k1,185:8762580,44757897:148793
x1,185:9853740,44757897
k1,185:10002533,44757897:148793
x1,185:11494781,44757897
k1,185:11643574,44757897:148793
x1,185:12808142,44757897
x1,185:13344222,44757897
k1,185:13493015,44757897:148793
x1,185:14038927,44757897
k1,185:14187720,44757897:148793
x1,185:14988559,44757897
k1,185:15137352,44757897:148793
x1,185:16993293,44757897
k1,185:17142086,44757897:148793
x1,185:18125108,44757897
k1,185:18273901,44757897:148793
x1,185:19074085,44757897
k1,185:19222879,44757897:148794
x1,185:20643012,44757897
k1,185:20791805,44757897:148793
x1,185:21301668,44757897
k1,185:21450461,44757897:148793
x1,185:21850885,44757897
x1,185:22890275,44757897
k1,185:23039068,44757897:148793
x1,185:23366748,44757897
x1,185:23530588,44757897
k1,185:23728732,44757897:198144
k1,204:23728732,44757897:0
x1,204:24129156,44757897
k1,206:23728732,44757897:-52425
x1,206:24404411,44757897
k1,206:24553204,44757897:148793
x1,206:24880884,44757897
x1,206:25198740,44757897
x1,206:27117619,44757897
k1,206:27266412,44757897:148793
x1,206:28213386,44757897
k1,206:28362179,44757897:148793
x1,206:30710313,44757897
k1,206:30862116,44757897:151803
x1,206:31626260,44757897
k1,206:31775053,44757897:148793
x1,206:32393709,44757897
x1,206:32708285,44757897
x1,206:32989437,44757897
k1,206:33138230,44757897:148793
x1,206:34339494,44757897
k1,206:34488287,44757897:148793
x1,206:35289126,44757897
k1,206:35437919,44757897:148793
x1,206:36529079,44757897
k1,206:36529079,44757897:0
)
(1,209:5367762,45544329:31161317,444328,141880
x1,209:6860010,45544329
k1,206:7063014,45544329:203004
x1,206:7863853,45544329
k1,206:8066858,45544329:203005
x1,206:9231426,45544329
x1,206:9512578,45544329
k1,206:9715582,45544329:203004
x1,206:10479726,45544329
k1,206:10682730,45544329:203004
x1,206:11883338,45544329
k1,206:12086343,45544329:203005
x1,206:14525565,45544329
k1,206:14728569,45544329:203004
x1,206:17422080,45544329
k1,206:17625084,45544329:203004
x1,206:20009249,45544329
k1,206:20329903,45544329:320654
x1,206:20875815,45544329
k1,206:21078819,45544329:203004
x1,206:21297051,45544329
x1,206:22218473,45544329
k1,206:22431268,45544329:212795
x1,206:22941131,45544329
k1,206:23144135,45544329:203004
x1,206:24054423,45544329
x1,206:24865758,45544329
x1,206:24956853,45544329
k1,206:25159858,45544329:203005
x1,206:26579362,45544329
k1,206:26782366,45544329:203004
x1,206:27583205,45544329
k1,206:27786209,45544329:203004
x1,206:28878025,45544329
k1,206:29081030,45544329:203005
x1,206:30828180,45544329
k1,206:31031184,45544329:203004
x1,206:31322160,45544329
k1,206:31525165,45544329:203005
x1,206:33909330,45544329
k1,206:34122125,45544329:212795
x1,206:34922964,45544329
k1,206:35125968,45544329:203004
x1,206:35453648,45544329
x1,206:36529079,45544329
k1,206:36529079,45544329:0
)
(1,209:5367762,46330761:31161317,444328,141880
x1,209:6278050,46330761
x1,206:7062514,46330761
g1,206:7226354,46330761
x1,206:7736217,46330761
g1,206:7900057,46330761
x1,206:8700896,46330761
g1,206:8864736,46330761
x1,206:10539822,46330761
g1,206:10703662,46330761
x1,206:11977660,46330761
g1,206:12141500,46330761
x1,206:12578611,46330761
g1,206:12742451,46330761
x1,206:13543290,46330761
g1,206:13707130,46330761
x1,206:14798290,46330761
g1,206:14962130,46330761
x1,206:16454378,46330761
g1,206:16618218,46330761
x1,206:17419057,46330761
g1,206:17582897,46330761
x1,206:18747465,46330761
x1,206:19028617,46330761
g1,206:19192457,46330761
x1,206:19738369,46330761
g1,206:19902209,46330761
x1,206:20703048,46330761
g1,206:20866888,46330761
x1,206:21194568,46330761
x1,206:22524927,46330761
g1,206:22688767,46330761
x1,206:23234679,46330761
g1,206:23398519,46330761
x1,206:24345493,46330761
g1,206:24509333,46330761
x1,206:26729658,46330761
g1,206:26893498,46330761
x1,206:28022017,46330761
x1,206:28339873,46330761
x1,206:28948705,46330761
g1,206:29112545,46330761
x1,206:29767905,46330761
g1,206:29931745,46330761
x1,206:30259425,46330761
x1,206:31589784,46330761
g1,206:31753624,46330761
x1,206:32299536,46330761
g1,206:32463376,46330761
x1,206:33264215,46330761
g1,206:33428055,46330761
x1,206:36031117,46330761
k1,207:36529079,46330761:497962
g1,209:36529079,46330761
)
(1,209:5367762,47117193:31161317,444328,141880
x1,209:5913674,47117193
k1,208:6044324,47117193:130650
x1,208:8192569,47117193
k1,208:8323220,47117193:130651
x1,208:8833083,47117193
k1,208:8963733,47117193:130650
x1,208:9764572,47117193
k1,208:9895223,47117193:130651
x1,208:10513879,47117193
x1,208:12407844,47117193
k1,208:12538494,47117193:130650
x1,208:13084406,47117193
k1,208:13215057,47117193:130651
x1,208:13688225,47117193
x1,208:15072337,47117193
k1,208:15202954,47117193:130617
x1,208:16804641,47117193
k1,208:16935291,47117193:130650
x1,208:17372402,47117193
k1,208:17503053,47117193:130651
x1,208:18340596,47117193
k1,208:18471246,47117193:130650
x1,208:21164757,47117193
k1,208:21295408,47117193:130651
x1,208:21950768,47117193
k1,208:22081418,47117193:130650
x1,208:22882257,47117193
k1,208:23012908,47117193:130651
x1,208:25615970,47117193
k1,208:25753258,47117193:137288
x1,208:26517402,47117193
k1,208:26648052,47117193:130650
x1,208:27157260,47117193
x1,208:28196643,47117193
k1,208:28327294,47117193:130651
x1,208:29164182,47117193
x1,208:30567949,47117193
k1,208:30698599,47117193:130650
x1,208:32554540,47117193
k1,208:32685191,47117193:130651
x1,208:33340551,47117193
k1,208:33471201,47117193:130650
x1,208:36529079,47117193
k1,208:36529079,47117193:0
)
(1,209:5367762,47903625:31161317,444328,141880
x1,209:6168601,47903625
k1,208:6328037,47903625:159436
x1,208:7419197,47903625
k1,208:7578632,47903625:159435
x1,208:9070880,47903625
k1,208:9230316,47903625:159436
x1,208:10394884,47903625
x1,208:10676036,47903625
k1,208:10835472,47903625:159436
x1,208:13037463,47903625
k1,208:13239155,47903625:201692
x1,208:13603531,47903625
x1,208:14139619,47903625
k1,208:14299054,47903625:159435
x1,208:16610476,47903625
k1,208:16770793,47903625:160317
x1,208:17534937,47903625
k1,208:17694373,47903625:159436
$1,208:17694373,47903625
x1,208:18029261,47903625
k1,208:18236787,47903625:86942
x1,208:18745995,47903625
k1,208:18832936,47903625:86941
x1,208:20762296,47903625
x1,208:21044094,47903625
$1,208:21044094,47903625
k1,208:21203530,47903625:159436
x1,208:23587695,47903625
k1,208:23748012,47903625:160317
x1,208:24548851,47903625
k1,208:24708286,47903625:159435
x1,208:25799446,47903625
k1,208:25958882,47903625:159436
x1,208:27451130,47903625
k1,208:27610566,47903625:159436
x1,208:28411405,47903625
k1,208:28570841,47903625:159436
x1,208:29735409,47903625
x1,208:30016561,47903625
k1,208:30175996,47903625:159435
x1,208:30721908,47903625
k1,208:30881344,47903625:159436
x1,208:31682183,47903625
k1,208:31841619,47903625:159436
x1,208:33333867,47903625
k1,208:33493302,47903625:159435
x1,208:35094989,47903625
k1,208:35254425,47903625:159436
x1,208:36529079,47903625
k1,208:36529079,47903625:0
)
]
(1,209:3729360,49869705:32799719,504625,216271
(1,209:3729360,49869705:32799719,504625,216271
(1,209:3729360,49869705:32799719,504625,216271
[1,209:3729360,49869705:32799719,504625,216271
(1,209:3729360,49869705:32799719,504625,216271
(1,209:3729360,49869705:0,0,0
[1,209:3729360,49869705:32799719,0,0
(1,209:3729360,49869705:32799719,0,0
h1,209:3729360,49869705:0,0,0
k1,209:20129220,49869705:16399860
k1,209:36529079,49869705:16399859
)
]
k1,209:3729360,49869705:-32799719
)
g1,209:3729360,49869705
[1,209:3729360,49869705:32799719,0,0
(1,209:3729360,49869705:32799719,0,0
k1,209:20129220,49869705:16399860
h1,209:20129220,49869705:0,0,0
g1,209:20129220,49869705
k1,209:36529079,49869705:16399859
)
]
g1,209:36529079,49869705
(1,209:36529079,49869705:0,504625,216271
k1,209:3729360,49869705:-32799719
[1,209:3729360,49869705:32799719,504625,216271
(1,209:3729360,49869705:32799719,504625,216271
k1,209:35381300,49869705:31651940
h1,209:35381300,49869705:0,0,0
x1,209:35873203,49869705
x1,209:36529079,49869705
r1,209:36529079,49869705:0,720896,216271
g1,209:36529079,49869705
g1,209:36529079,49869705
)
]
)
)
]
)
g1,209:36529079,49869705
)
)
]
]
]
!73372
}6
!10
{7
[1,222:4736287,49869705:31792792,45133418,216271
[1,222:4736287,4736287:0,0,0
(1,222:4736287,1704917:0,0,0
k1,222:4736287,1704917:1072708
)
]
[1,222:4736287,49869705:31792792,45133418,216271
(1,222:4736287,4736287:0,0,0
)
[1,222:3729360,49869705:32799719,48099007,216271
[1,222:3729360,2557130:32799719,786432,0
(1,222:3729360,2557130:32799719,0,0
(1,222:3729360,2557130:32799719,0,0
(1,222:3729360,2557130:32799719,0,0
[1,222:3729360,2557130:32799719,0,0
(1,222:3729360,2557130:32799719,0,0
(1,222:3729360,2557130:0,0,0
[1,222:3729360,2557130:32799719,0,0
(1,222:3729360,2557130:32799719,0,0
h1,222:3729360,2557130:0,0,0
k1,222:20129220,2557130:16399860
k1,222:36529079,2557130:16399859
)
]
k1,222:3729360,2557130:-32799719
)
g1,222:3729360,2557130
[1,222:3729360,2557130:32799719,0,0
(1,222:3729360,2557130:32799719,0,0
k1,222:20129220,2557130:16399860
h1,222:20129220,2557130:0,0,0
g1,222:20129220,2557130
k1,222:36529079,2557130:16399859
)
]
g1,222:36529079,2557130
(1,222:36529079,2557130:0,0,0
k1,222:3729360,2557130:-32799719
[1,222:3729360,2557130:32799719,0,0
(1,222:3729360,2557130:32799719,0,0
k1,222:36529079,2557130:32799719
h1,222:36529079,2557130:0,0,0
g1,222:36529079,2557130
g1,222:36529079,2557130
)
]
)
)
]
)
g1,222:36529079,2557130
)
)
]
[1,222:3729360,47903625:32799719,43708095,0
[1,204:3729360,13816121:32799719,9620591,0
[1,204:3729360,13816121:32799719,9620591,0
(1,203:3729360,8448770:32799719,4253240,3925559
k1,203:7670956,8448770:3941596
h1,188:7670956,8448770:0,0,0
(1,202:7670956,8448770:24916527,4253240,3925559
$1,202:7670956,8448770
[1,202:7670956,8448770:24916527,4253240,3925559
(1,191:7670956,5008081:24916527,550500,235932
g1,190:7670956,5008081
(1,190:7670956,5008081:3771559,550500,235932
r1,190:7670956,5008081:0,786432,235932
g1,190:7657849,5008081
r1,190:7684063,5008081:26214,786432,235932
g1,190:7670956,5008081
g1,190:8064172,5008081
g1,190:8064173,5008081
x1,190:10066258,5008081
k1,190:11049299,5008081:983041
g1,190:11442515,5008081
g1,190:11429408,5008081
r1,190:11455622,5008081:26214,786432,235932
g1,190:11442515,5008081
)
g1,190:11442515,5008081
(1,190:11442515,5008081:2260993,550500,235932
g1,190:11835731,5008081
g1,190:11835732,5008081
$1,190:11835732,5008081
x1,190:12236156,5008081
x1,190:12604467,5008081
x1,190:13023235,5008081
$1,190:13054035,5008081
k1,190:13310292,5008081:256257
g1,190:13703508,5008081
g1,190:13690401,5008081
r1,190:13716615,5008081:26214,786432,235932
g1,190:13703508,5008081
)
g1,190:13703508,5008081
(1,190:13703508,5008081:2331095,550500,235932
g1,190:14096724,5008081
g1,190:14096725,5008081
$1,190:14096725,5008081
x1,190:14626253,5008081
x1,190:15198372,5008081
x1,190:15641387,5008081
$1,190:15641387,5008081
g1,190:15641387,5008081
g1,190:16034603,5008081
g1,190:16021496,5008081
r1,190:16047710,5008081:26214,786432,235932
g1,190:16034603,5008081
)
g1,190:16034603,5008081
(1,190:16034603,5008081:3453063,550500,235932
g1,190:16427819,5008081
g1,190:16427820,5008081
$1,190:16427820,5008081
x1,190:16762708,5008081
x1,190:18812652,5008081
x1,190:19094450,5008081
$1,190:19094450,5008081
g1,190:19094450,5008081
g1,190:19487666,5008081
g1,190:19474559,5008081
r1,190:19500773,5008081:26214,786432,235932
g1,190:19487666,5008081
)
g1,190:19487666,5008081
(1,190:19487666,5008081:3862644,550500,235932
g1,190:19880882,5008081
g1,190:19880883,5008081
$1,190:19880883,5008081
x1,190:20215771,5008081
x1,190:22265715,5008081
x1,190:22547513,5008081
(1,190:22547513,4770193:409581,281762,39521
x1,190:22924326,4770193
)
$1,190:22957094,5008081
g1,190:22957094,5008081
g1,190:23350310,5008081
g1,190:23337203,5008081
r1,190:23363417,5008081:26214,786432,235932
g1,190:23350310,5008081
)
g1,190:23350310,5008081
(1,190:23350310,5008081:2683023,550500,235932
g1,190:23743526,5008081
g1,190:23743527,5008081
$1,190:23743527,5008081
x1,190:24143951,5008081
x1,190:24535198,5008081
x1,190:25142054,5008081
x1,190:25519533,5008081
$1,190:25640117,5008081
g1,190:25640117,5008081
g1,190:26033333,5008081
g1,190:26020226,5008081
r1,190:26046440,5008081:26214,786432,235932
g1,190:26033333,5008081
)
g1,190:26033333,5008081
(1,190:26033333,5008081:3674546,550500,235932
g1,190:26426549,5008081
g1,190:26426550,5008081
$1,190:26426550,5008081
x1,190:26745054,5008081
x1,190:27081902,5008081
x1,190:28929330,5008081
(1,190:28929330,5106384:385333,314739,8240
x1,190:29240674,5106384
)
$1,190:29314663,5008081
g1,190:29314663,5008081
g1,190:29707879,5008081
g1,190:29694772,5008081
r1,190:29720986,5008081:26214,786432,235932
g1,190:29707879,5008081
)
g1,190:29707879,5008081
(1,191:29707879,5008081:2879604,550500,235932
g1,190:30101095,5008081
g1,190:30101096,5008081
$1,190:30101096,5008081
x1,190:31593335,5008081
x1,190:31808934,5008081
(1,190:31808934,5106384:385333,314739,8240
x1,190:32120278,5106384
)
$1,190:32194267,5008081
g1,191:32194267,5008081
g1,191:32587483,5008081
g1,191:32574376,5008081
r1,191:32600590,5008081:26214,786432,235932
g1,191:32587483,5008081
)
g1,191:32587483,5008081
)
(1,193:7670956,5820727:24916527,550500,235932
g1,192:7670956,5820727
(1,192:7670956,5820727:3771559,550500,235932
r1,192:7670956,5820727:0,786432,235932
g1,192:7657849,5820727
r1,192:7684063,5820727:26214,786432,235932
g1,192:7670956,5820727
g1,192:8064172,5820727
g1,192:8064173,5820727
x1,192:10212420,5820727
k1,192:11049299,5820727:836879
g1,192:11442515,5820727
g1,192:11429408,5820727
r1,192:11455622,5820727:26214,786432,235932
g1,192:11442515,5820727
)
g1,192:11442515,5820727
(1,192:11442515,5820727:2260993,550500,235932
g1,192:11835731,5820727
g1,192:11835732,5820727
x1,192:13310292,5820727
g1,192:13310292,5820727
g1,192:13703508,5820727
g1,192:13690401,5820727
r1,192:13716615,5820727:26214,786432,235932
g1,192:13703508,5820727
)
g1,192:13703508,5820727
(1,192:13703508,5820727:2331095,550500,235932
g1,192:14096724,5820727
g1,192:14096725,5820727
x1,192:15571285,5820727
k1,192:15641387,5820727:70102
g1,192:16034603,5820727
g1,192:16021496,5820727
r1,192:16047710,5820727:26214,786432,235932
g1,192:16034603,5820727
)
g1,192:16034603,5820727
(1,192:16034603,5820727:3453063,550500,235932
g1,192:16427819,5820727
g1,192:16427820,5820727
x1,192:17902380,5820727
k1,192:19094450,5820727:1192070
g1,192:19487666,5820727
g1,192:19474559,5820727
r1,192:19500773,5820727:26214,786432,235932
g1,192:19487666,5820727
)
g1,192:19487666,5820727
(1,192:19487666,5820727:3862644,550500,235932
g1,192:19880882,5820727
g1,192:19880883,5820727
x1,192:21355443,5820727
k1,192:22957094,5820727:1601651
g1,192:23350310,5820727
g1,192:23337203,5820727
r1,192:23363417,5820727:26214,786432,235932
g1,192:23350310,5820727
)
g1,192:23350310,5820727
(1,192:23350310,5820727:2683023,550500,235932
g1,192:23743526,5820727
g1,192:23743527,5820727
x1,192:25218087,5820727
k1,192:25640117,5820727:422030
g1,192:26033333,5820727
g1,192:26020226,5820727
r1,192:26046440,5820727:26214,786432,235932
g1,192:26033333,5820727
)
g1,192:26033333,5820727
(1,192:26033333,5820727:3674546,550500,235932
g1,192:26426549,5820727
g1,192:26426550,5820727
x1,192:27901110,5820727
k1,192:29314663,5820727:1413553
g1,192:29707879,5820727
g1,192:29694772,5820727
r1,192:29720986,5820727:26214,786432,235932
g1,192:29707879,5820727
)
g1,192:29707879,5820727
(1,193:29707879,5820727:2879604,550500,235932
g1,192:30101095,5820727
g1,192:30101096,5820727
x1,192:31575656,5820727
k1,193:32194267,5820727:618611
g1,193:32587483,5820727
g1,193:32574376,5820727
r1,193:32600590,5820727:26214,786432,235932
g1,193:32587483,5820727
)
g1,193:32587483,5820727
)
(1,194:7670956,6607159:24916527,550500,235932
g1,193:7670956,6607159
(1,193:7670956,6607159:3771559,550500,235932
r1,193:7670956,6607159:0,786432,235932
g1,193:7657849,6607159
r1,193:7684063,6607159:26214,786432,235932
g1,193:7670956,6607159
g1,193:8064172,6607159
g1,193:8064173,6607159
x1,193:9484325,6607159
k1,193:11049299,6607159:1564974
g1,193:11442515,6607159
g1,193:11429408,6607159
r1,193:11455622,6607159:26214,786432,235932
g1,193:11442515,6607159
)
g1,193:11442515,6607159
(1,193:11442515,6607159:2260993,550500,235932
g1,193:11835731,6607159
g1,193:11835732,6607159
x1,193:13310292,6607159
g1,193:13310292,6607159
g1,193:13703508,6607159
g1,193:13690401,6607159
r1,193:13716615,6607159:26214,786432,235932
g1,193:13703508,6607159
)
g1,193:13703508,6607159
(1,193:13703508,6607159:2331095,550500,235932
g1,193:14096724,6607159
g1,193:14096725,6607159
x1,193:15571285,6607159
k1,193:15641387,6607159:70102
g1,193:16034603,6607159
g1,193:16021496,6607159
r1,193:16047710,6607159:26214,786432,235932
g1,193:16034603,6607159
)
g1,193:16034603,6607159
(1,193:16034603,6607159:3453063,550500,235932
g1,193:16427819,6607159
g1,193:16427820,6607159
x1,193:17902380,6607159
k1,193:19094450,6607159:1192070
g1,193:19487666,6607159
g1,193:19474559,6607159
r1,193:19500773,6607159:26214,786432,235932
g1,193:19487666,6607159
)
g1,193:19487666,6607159
(1,193:19487666,6607159:3862644,550500,235932
g1,193:19880882,6607159
g1,193:19880883,6607159
x1,193:21355443,6607159
k1,193:22957094,6607159:1601651
g1,193:23350310,6607159
g1,193:23337203,6607159
r1,193:23363417,6607159:26214,786432,235932
g1,193:23350310,6607159
)
g1,193:23350310,6607159
(1,193:23350310,6607159:2683023,550500,235932
g1,193:23743526,6607159
g1,193:23743527,6607159
x1,193:25218087,6607159
k1,193:25640117,6607159:422030
g1,193:26033333,6607159
g1,193:26020226,6607159
r1,193:26046440,6607159:26214,786432,235932
g1,193:26033333,6607159
)
g1,193:26033333,6607159
(1,193:26033333,6607159:3674546,550500,235932
g1,193:26426549,6607159
g1,193:26426550,6607159
x1,193:27901110,6607159
k1,193:29314663,6607159:1413553
g1,193:29707879,6607159
g1,193:29694772,6607159
r1,193:29720986,6607159:26214,786432,235932
g1,193:29707879,6607159
)
g1,193:29707879,6607159
(1,194:29707879,6607159:2879604,550500,235932
g1,193:30101095,6607159
g1,193:30101096,6607159
x1,193:31575656,6607159
k1,194:32194267,6607159:618611
g1,194:32587483,6607159
g1,194:32574376,6607159
r1,194:32600590,6607159:26214,786432,235932
g1,194:32587483,6607159
)
g1,194:32587483,6607159
)
(1,195:7670956,7393591:24916527,550500,235932
g1,194:7670956,7393591
(1,194:7670956,7393591:3771559,550500,235932
r1,194:7670956,7393591:0,786432,235932
g1,194:7657849,7393591
r1,194:7684063,7393591:26214,786432,235932
g1,194:7670956,7393591
g1,194:8064172,7393591
g1,194:8064173,7393591
x1,194:11049299,7393591
g1,194:11049299,7393591
g1,194:11442515,7393591
g1,194:11429408,7393591
r1,194:11455622,7393591:26214,786432,235932
g1,194:11442515,7393591
)
g1,194:11442515,7393591
(1,194:11442515,7393591:2260993,550500,235932
g1,194:11835731,7393591
g1,194:11835732,7393591
x1,194:13310292,7393591
g1,194:13310292,7393591
g1,194:13703508,7393591
g1,194:13690401,7393591
r1,194:13716615,7393591:26214,786432,235932
g1,194:13703508,7393591
)
g1,194:13703508,7393591
(1,194:13703508,7393591:2331095,550500,235932
g1,194:14096724,7393591
g1,194:14096725,7393591
x1,194:15571285,7393591
k1,194:15641387,7393591:70102
g1,194:16034603,7393591
g1,194:16021496,7393591
r1,194:16047710,7393591:26214,786432,235932
g1,194:16034603,7393591
)
g1,194:16034603,7393591
(1,194:16034603,7393591:3453063,550500,235932
g1,194:16427819,7393591
g1,194:16427820,7393591
x1,194:17902380,7393591
k1,194:19094450,7393591:1192070
g1,194:19487666,7393591
g1,194:19474559,7393591
r1,194:19500773,7393591:26214,786432,235932
g1,194:19487666,7393591
)
g1,194:19487666,7393591
(1,194:19487666,7393591:3862644,550500,235932
g1,194:19880882,7393591
g1,194:19880883,7393591
x1,194:21355443,7393591
k1,194:22957094,7393591:1601651
g1,194:23350310,7393591
g1,194:23337203,7393591
r1,194:23363417,7393591:26214,786432,235932
g1,194:23350310,7393591
)
g1,194:23350310,7393591
(1,194:23350310,7393591:2683023,550500,235932
g1,194:23743526,7393591
g1,194:23743527,7393591
x1,194:25218087,7393591
k1,194:25640117,7393591:422030
g1,194:26033333,7393591
g1,194:26020226,7393591
r1,194:26046440,7393591:26214,786432,235932
g1,194:26033333,7393591
)
g1,194:26033333,7393591
(1,194:26033333,7393591:3674546,550500,235932
g1,194:26426549,7393591
g1,194:26426550,7393591
x1,194:27901110,7393591
k1,194:29314663,7393591:1413553
g1,194:29707879,7393591
g1,194:29694772,7393591
r1,194:29720986,7393591:26214,786432,235932
g1,194:29707879,7393591
)
g1,194:29707879,7393591
(1,195:29707879,7393591:2879604,550500,235932
g1,194:30101095,7393591
g1,194:30101096,7393591
x1,194:31575656,7393591
k1,195:32194267,7393591:618611
g1,195:32587483,7393591
g1,195:32574376,7393591
r1,195:32600590,7393591:26214,786432,235932
g1,195:32587483,7393591
)
g1,195:32587483,7393591
)
(1,196:7670956,8180023:24916527,550500,235932
g1,195:7670956,8180023
(1,195:7670956,8180023:3771559,550500,235932
r1,195:7670956,8180023:0,786432,235932
g1,195:7657849,8180023
r1,195:7684063,8180023:26214,786432,235932
g1,195:7670956,8180023
g1,195:8064172,8180023
g1,195:8064173,8180023
x1,195:9775957,8180023
k1,195:11049299,8180023:1273342
g1,195:11442515,8180023
g1,195:11429408,8180023
r1,195:11455622,8180023:26214,786432,235932
g1,195:11442515,8180023
)
g1,195:11442515,8180023
(1,195:11442515,8180023:2260993,550500,235932
g1,195:11835731,8180023
g1,195:11835732,8180023
x1,195:13310292,8180023
g1,195:13310292,8180023
g1,195:13703508,8180023
g1,195:13690401,8180023
r1,195:13716615,8180023:26214,786432,235932
g1,195:13703508,8180023
)
g1,195:13703508,8180023
(1,195:13703508,8180023:2331095,550500,235932
g1,195:14096724,8180023
g1,195:14096725,8180023
x1,195:15571285,8180023
k1,195:15641387,8180023:70102
g1,195:16034603,8180023
g1,195:16021496,8180023
r1,195:16047710,8180023:26214,786432,235932
g1,195:16034603,8180023
)
g1,195:16034603,8180023
(1,195:16034603,8180023:3453063,550500,235932
g1,195:16427819,8180023
g1,195:16427820,8180023
x1,195:17902380,8180023
k1,195:19094450,8180023:1192070
g1,195:19487666,8180023
g1,195:19474559,8180023
r1,195:19500773,8180023:26214,786432,235932
g1,195:19487666,8180023
)
g1,195:19487666,8180023
(1,195:19487666,8180023:3862644,550500,235932
g1,195:19880882,8180023
g1,195:19880883,8180023
x1,195:21355443,8180023
k1,195:22957094,8180023:1601651
g1,195:23350310,8180023
g1,195:23337203,8180023
r1,195:23363417,8180023:26214,786432,235932
g1,195:23350310,8180023
)
g1,195:23350310,8180023
(1,195:23350310,8180023:2683023,550500,235932
g1,195:23743526,8180023
g1,195:23743527,8180023
x1,195:25218087,8180023
k1,195:25640117,8180023:422030
g1,195:26033333,8180023
g1,195:26020226,8180023
r1,195:26046440,8180023:26214,786432,235932
g1,195:26033333,8180023
)
g1,195:26033333,8180023
(1,195:26033333,8180023:3674546,550500,235932
g1,195:26426549,8180023
g1,195:26426550,8180023
x1,195:27901110,8180023
k1,195:29314663,8180023:1413553
g1,195:29707879,8180023
g1,195:29694772,8180023
r1,195:29720986,8180023:26214,786432,235932
g1,195:29707879,8180023
)
g1,195:29707879,8180023
(1,196:29707879,8180023:2879604,550500,235932
g1,195:30101095,8180023
g1,195:30101096,8180023
x1,195:31575656,8180023
k1,196:32194267,8180023:618611
g1,196:32587483,8180023
g1,196:32574376,8180023
r1,196:32600590,8180023:26214,786432,235932
g1,196:32587483,8180023
)
g1,196:32587483,8180023
)
(1,197:7670956,8966455:24916527,550500,235932
g1,196:7670956,8966455
(1,196:7670956,8966455:3771559,550500,235932
r1,196:7670956,8966455:0,786432,235932
g1,196:7657849,8966455
r1,196:7684063,8966455:26214,786432,235932
g1,196:7670956,8966455
g1,196:8064172,8966455
g1,196:8064173,8966455
x1,196:8938413,8966455
x1,196:9521029,8966455
k1,196:11049299,8966455:1528270
g1,196:11442515,8966455
g1,196:11429408,8966455
r1,196:11455622,8966455:26214,786432,235932
g1,196:11442515,8966455
)
g1,196:11442515,8966455
(1,196:11442515,8966455:2260993,550500,235932
g1,196:11835731,8966455
g1,196:11835732,8966455
x1,196:13310292,8966455
g1,196:13310292,8966455
g1,196:13703508,8966455
g1,196:13690401,8966455
r1,196:13716615,8966455:26214,786432,235932
g1,196:13703508,8966455
)
g1,196:13703508,8966455
(1,196:13703508,8966455:2331095,550500,235932
g1,196:14096724,8966455
g1,196:14096725,8966455
x1,196:15571285,8966455
k1,196:15641387,8966455:70102
g1,196:16034603,8966455
g1,196:16021496,8966455
r1,196:16047710,8966455:26214,786432,235932
g1,196:16034603,8966455
)
g1,196:16034603,8966455
(1,196:16034603,8966455:3453063,550500,235932
g1,196:16427819,8966455
g1,196:16427820,8966455
x1,196:17902380,8966455
k1,196:19094450,8966455:1192070
g1,196:19487666,8966455
g1,196:19474559,8966455
r1,196:19500773,8966455:26214,786432,235932
g1,196:19487666,8966455
)
g1,196:19487666,8966455
(1,196:19487666,8966455:3862644,550500,235932
g1,196:19880882,8966455
g1,196:19880883,8966455
x1,196:21355443,8966455
k1,196:22957094,8966455:1601651
g1,196:23350310,8966455
g1,196:23337203,8966455
r1,196:23363417,8966455:26214,786432,235932
g1,196:23350310,8966455
)
g1,196:23350310,8966455
(1,196:23350310,8966455:2683023,550500,235932
g1,196:23743526,8966455
g1,196:23743527,8966455
x1,196:25218087,8966455
k1,196:25640117,8966455:422030
g1,196:26033333,8966455
g1,196:26020226,8966455
r1,196:26046440,8966455:26214,786432,235932
g1,196:26033333,8966455
)
g1,196:26033333,8966455
(1,196:26033333,8966455:3674546,550500,235932
g1,196:26426549,8966455
g1,196:26426550,8966455
x1,196:27901110,8966455
k1,196:29314663,8966455:1413553
g1,196:29707879,8966455
g1,196:29694772,8966455
r1,196:29720986,8966455:26214,786432,235932
g1,196:29707879,8966455
)
g1,196:29707879,8966455
(1,197:29707879,8966455:2879604,550500,235932
g1,196:30101095,8966455
g1,196:30101096,8966455
x1,196:31575656,8966455
k1,197:32194267,8966455:618611
g1,197:32587483,8966455
g1,197:32574376,8966455
r1,197:32600590,8966455:26214,786432,235932
g1,197:32587483,8966455
)
g1,197:32587483,8966455
)
(1,198:7670956,9752887:24916527,550500,235932
g1,197:7670956,9752887
(1,197:7670956,9752887:3771559,550500,235932
r1,197:7670956,9752887:0,786432,235932
g1,197:7657849,9752887
r1,197:7684063,9752887:26214,786432,235932
g1,197:7670956,9752887
g1,197:8064172,9752887
g1,197:8064173,9752887
x1,197:10212421,9752887
k1,197:11049299,9752887:836878
g1,197:11442515,9752887
g1,197:11429408,9752887
r1,197:11455622,9752887:26214,786432,235932
g1,197:11442515,9752887
)
g1,197:11442515,9752887
(1,197:11442515,9752887:2260993,550500,235932
g1,197:11835731,9752887
g1,197:11835732,9752887
x1,197:13310292,9752887
g1,197:13310292,9752887
g1,197:13703508,9752887
g1,197:13690401,9752887
r1,197:13716615,9752887:26214,786432,235932
g1,197:13703508,9752887
)
g1,197:13703508,9752887
(1,197:13703508,9752887:2331095,550500,235932
g1,197:14096724,9752887
g1,197:14096725,9752887
x1,197:15571285,9752887
k1,197:15641387,9752887:70102
g1,197:16034603,9752887
g1,197:16021496,9752887
r1,197:16047710,9752887:26214,786432,235932
g1,197:16034603,9752887
)
g1,197:16034603,9752887
(1,197:16034603,9752887:3453063,550500,235932
g1,197:16427819,9752887
g1,197:16427820,9752887
x1,197:17902380,9752887
k1,197:19094450,9752887:1192070
g1,197:19487666,9752887
g1,197:19474559,9752887
r1,197:19500773,9752887:26214,786432,235932
g1,197:19487666,9752887
)
g1,197:19487666,9752887
(1,197:19487666,9752887:3862644,550500,235932
g1,197:19880882,9752887
g1,197:19880883,9752887
x1,197:21355443,9752887
k1,197:22957094,9752887:1601651
g1,197:23350310,9752887
g1,197:23337203,9752887
r1,197:23363417,9752887:26214,786432,235932
g1,197:23350310,9752887
)
g1,197:23350310,9752887
(1,197:23350310,9752887:2683023,550500,235932
g1,197:23743526,9752887
g1,197:23743527,9752887
x1,197:25218087,9752887
k1,197:25640117,9752887:422030
g1,197:26033333,9752887
g1,197:26020226,9752887
r1,197:26046440,9752887:26214,786432,235932
g1,197:26033333,9752887
)
g1,197:26033333,9752887
(1,197:26033333,9752887:3674546,550500,235932
g1,197:26426549,9752887
g1,197:26426550,9752887
x1,197:27901110,9752887
k1,197:29314663,9752887:1413553
g1,197:29707879,9752887
g1,197:29694772,9752887
r1,197:29720986,9752887:26214,786432,235932
g1,197:29707879,9752887
)
g1,197:29707879,9752887
(1,198:29707879,9752887:2879604,550500,235932
g1,197:30101095,9752887
g1,197:30101096,9752887
x1,197:31575656,9752887
k1,198:32194267,9752887:618611
g1,198:32587483,9752887
g1,198:32574376,9752887
r1,198:32600590,9752887:26214,786432,235932
g1,198:32587483,9752887
)
g1,198:32587483,9752887
)
(1,199:7670956,10539319:24916527,550500,235932
g1,198:7670956,10539319
(1,198:7670956,10539319:3771559,550500,235932
r1,198:7670956,10539319:0,786432,235932
g1,198:7657849,10539319
r1,198:7684063,10539319:26214,786432,235932
g1,198:7670956,10539319
g1,198:8064172,10539319
g1,198:8064173,10539319
x1,198:10357917,10539319
k1,198:11049299,10539319:691382
g1,198:11442515,10539319
g1,198:11429408,10539319
r1,198:11455622,10539319:26214,786432,235932
g1,198:11442515,10539319
)
g1,198:11442515,10539319
(1,198:11442515,10539319:2260993,550500,235932
g1,198:11835731,10539319
g1,198:11835732,10539319
x1,198:13310292,10539319
g1,198:13310292,10539319
g1,198:13703508,10539319
g1,198:13690401,10539319
r1,198:13716615,10539319:26214,786432,235932
g1,198:13703508,10539319
)
g1,198:13703508,10539319
(1,198:13703508,10539319:2331095,550500,235932
g1,198:14096724,10539319
g1,198:14096725,10539319
x1,198:15571285,10539319
k1,198:15641387,10539319:70102
g1,198:16034603,10539319
g1,198:16021496,10539319
r1,198:16047710,10539319:26214,786432,235932
g1,198:16034603,10539319
)
g1,198:16034603,10539319
(1,198:16034603,10539319:3453063,550500,235932
g1,198:16427819,10539319
g1,198:16427820,10539319
x1,198:17902380,10539319
k1,198:19094450,10539319:1192070
g1,198:19487666,10539319
g1,198:19474559,10539319
r1,198:19500773,10539319:26214,786432,235932
g1,198:19487666,10539319
)
g1,198:19487666,10539319
(1,198:19487666,10539319:3862644,550500,235932
g1,198:19880882,10539319
g1,198:19880883,10539319
x1,198:21355443,10539319
k1,198:22957094,10539319:1601651
g1,198:23350310,10539319
g1,198:23337203,10539319
r1,198:23363417,10539319:26214,786432,235932
g1,198:23350310,10539319
)
g1,198:23350310,10539319
(1,198:23350310,10539319:2683023,550500,235932
g1,198:23743526,10539319
g1,198:23743527,10539319
x1,198:25218087,10539319
k1,198:25640117,10539319:422030
g1,198:26033333,10539319
g1,198:26020226,10539319
r1,198:26046440,10539319:26214,786432,235932
g1,198:26033333,10539319
)
g1,198:26033333,10539319
(1,198:26033333,10539319:3674546,550500,235932
g1,198:26426549,10539319
g1,198:26426550,10539319
x1,198:27901110,10539319
k1,198:29314663,10539319:1413553
g1,198:29707879,10539319
g1,198:29694772,10539319
r1,198:29720986,10539319:26214,786432,235932
g1,198:29707879,10539319
)
g1,198:29707879,10539319
(1,199:29707879,10539319:2879604,550500,235932
g1,198:30101095,10539319
g1,198:30101096,10539319
x1,198:31575656,10539319
k1,199:32194267,10539319:618611
g1,199:32587483,10539319
g1,199:32574376,10539319
r1,199:32600590,10539319:26214,786432,235932
g1,199:32587483,10539319
)
g1,199:32587483,10539319
)
(1,200:7670956,11325751:24916527,550500,235932
g1,199:7670956,11325751
(1,199:7670956,11325751:3771559,550500,235932
r1,199:7670956,11325751:0,786432,235932
g1,199:7657849,11325751
r1,199:7684063,11325751:26214,786432,235932
g1,199:7670956,11325751
g1,199:8064172,11325751
g1,199:8064173,11325751
x1,199:10727533,11325751
k1,199:11049299,11325751:321766
g1,199:11442515,11325751
g1,199:11429408,11325751
r1,199:11455622,11325751:26214,786432,235932
g1,199:11442515,11325751
)
g1,199:11442515,11325751
(1,199:11442515,11325751:2260993,550500,235932
g1,199:11835731,11325751
g1,199:11835732,11325751
x1,199:13310292,11325751
g1,199:13310292,11325751
g1,199:13703508,11325751
g1,199:13690401,11325751
r1,199:13716615,11325751:26214,786432,235932
g1,199:13703508,11325751
)
g1,199:13703508,11325751
(1,199:13703508,11325751:2331095,550500,235932
g1,199:14096724,11325751
g1,199:14096725,11325751
x1,199:15571285,11325751
k1,199:15641387,11325751:70102
g1,199:16034603,11325751
g1,199:16021496,11325751
r1,199:16047710,11325751:26214,786432,235932
g1,199:16034603,11325751
)
g1,199:16034603,11325751
(1,199:16034603,11325751:3453063,550500,235932
g1,199:16427819,11325751
g1,199:16427820,11325751
x1,199:17902380,11325751
k1,199:19094450,11325751:1192070
g1,199:19487666,11325751
g1,199:19474559,11325751
r1,199:19500773,11325751:26214,786432,235932
g1,199:19487666,11325751
)
g1,199:19487666,11325751
(1,199:19487666,11325751:3862644,550500,235932
g1,199:19880882,11325751
g1,199:19880883,11325751
x1,199:21355443,11325751
k1,199:22957094,11325751:1601651
g1,199:23350310,11325751
g1,199:23337203,11325751
r1,199:23363417,11325751:26214,786432,235932
g1,199:23350310,11325751
)
g1,199:23350310,11325751
(1,199:23350310,11325751:2683023,550500,235932
g1,199:23743526,11325751
g1,199:23743527,11325751
x1,199:25218087,11325751
k1,199:25640117,11325751:422030
g1,199:26033333,11325751
g1,199:26020226,11325751
r1,199:26046440,11325751:26214,786432,235932
g1,199:26033333,11325751
)
g1,199:26033333,11325751
(1,199:26033333,11325751:3674546,550500,235932
g1,199:26426549,11325751
g1,199:26426550,11325751
x1,199:27901110,11325751
k1,199:29314663,11325751:1413553
g1,199:29707879,11325751
g1,199:29694772,11325751
r1,199:29720986,11325751:26214,786432,235932
g1,199:29707879,11325751
)
g1,199:29707879,11325751
(1,200:29707879,11325751:2879604,550500,235932
g1,199:30101095,11325751
g1,199:30101096,11325751
x1,199:31575656,11325751
k1,200:32194267,11325751:618611
g1,200:32587483,11325751
g1,200:32574376,11325751
r1,200:32600590,11325751:26214,786432,235932
g1,200:32587483,11325751
)
g1,200:32587483,11325751
)
(1,201:7670956,12112183:24916527,550500,235932
g1,200:7670956,12112183
(1,200:7670956,12112183:3771559,550500,235932
r1,200:7670956,12112183:0,786432,235932
g1,200:7657849,12112183
r1,200:7684063,12112183:26214,786432,235932
g1,200:7670956,12112183
g1,200:8064172,12112183
g1,200:8064173,12112183
x1,200:10321869,12112183
k1,200:11049299,12112183:727430
g1,200:11442515,12112183
g1,200:11429408,12112183
r1,200:11455622,12112183:26214,786432,235932
g1,200:11442515,12112183
)
g1,200:11442515,12112183
(1,200:11442515,12112183:2260993,550500,235932
g1,200:11835731,12112183
g1,200:11835732,12112183
x1,200:13310292,12112183
g1,200:13310292,12112183
g1,200:13703508,12112183
g1,200:13690401,12112183
r1,200:13716615,12112183:26214,786432,235932
g1,200:13703508,12112183
)
g1,200:13703508,12112183
(1,200:13703508,12112183:2331095,550500,235932
g1,200:14096724,12112183
g1,200:14096725,12112183
x1,200:15571285,12112183
k1,200:15641387,12112183:70102
g1,200:16034603,12112183
g1,200:16021496,12112183
r1,200:16047710,12112183:26214,786432,235932
g1,200:16034603,12112183
)
g1,200:16034603,12112183
(1,200:16034603,12112183:3453063,550500,235932
g1,200:16427819,12112183
g1,200:16427820,12112183
x1,200:17902380,12112183
k1,200:19094450,12112183:1192070
g1,200:19487666,12112183
g1,200:19474559,12112183
r1,200:19500773,12112183:26214,786432,235932
g1,200:19487666,12112183
)
g1,200:19487666,12112183
(1,200:19487666,12112183:3862644,550500,235932
g1,200:19880882,12112183
g1,200:19880883,12112183
x1,200:21355443,12112183
k1,200:22957094,12112183:1601651
g1,200:23350310,12112183
g1,200:23337203,12112183
r1,200:23363417,12112183:26214,786432,235932
g1,200:23350310,12112183
)
g1,200:23350310,12112183
(1,200:23350310,12112183:2683023,550500,235932
g1,200:23743526,12112183
g1,200:23743527,12112183
x1,200:25218087,12112183
k1,200:25640117,12112183:422030
g1,200:26033333,12112183
g1,200:26020226,12112183
r1,200:26046440,12112183:26214,786432,235932
g1,200:26033333,12112183
)
g1,200:26033333,12112183
(1,200:26033333,12112183:3674546,550500,235932
g1,200:26426549,12112183
g1,200:26426550,12112183
x1,200:27901110,12112183
k1,200:29314663,12112183:1413553
g1,200:29707879,12112183
g1,200:29694772,12112183
r1,200:29720986,12112183:26214,786432,235932
g1,200:29707879,12112183
)
g1,200:29707879,12112183
(1,201:29707879,12112183:2879604,550500,235932
g1,200:30101095,12112183
g1,200:30101096,12112183
x1,200:31575656,12112183
k1,201:32194267,12112183:618611
g1,201:32587483,12112183
g1,201:32574376,12112183
r1,201:32600590,12112183:26214,786432,235932
g1,201:32587483,12112183
)
g1,201:32587483,12112183
)
]
$1,202:32587483,8448770
)
g1,203:32587483,8448770
k1,203:36529079,8448770:3941596
)
(1,203:3729360,13580189:32799719,550500,235932
h1,203:3729360,13580189:0,0,0
g1,203:3729360,13580189
[1,203:3729360,13580189:32799719,550500,235932
(1,203:3729360,13580189:32799719,550500,235932
k1,203:8251599,13580189:4522239
h1,203:8231283,13580189:0,0,0
x1,203:8631707,13580189
x1,203:9344082,13580189
x1,203:9884088,13580189
g1,203:10066271,13580189
x1,203:10612830,13580189
g1,203:10838261,13580189
r1,203:10838261,13580189:0,786432,235932
g1,203:10838261,13580189
x1,203:11311429,13580189
g1,203:11475269,13580189
x1,203:13914491,13580189
g1,203:14078331,13580189
x1,203:14624243,13580189
g1,203:14788083,13580189
x1,203:17444872,13580189
g1,203:17608712,13580189
x1,203:17936392,13580189
x1,203:19266751,13580189
g1,203:19430591,13580189
x1,203:19976503,13580189
g1,203:20140343,13580189
x1,203:21231503,13580189
g1,203:21395343,13580189
x1,203:22887591,13580189
g1,203:23051431,13580189
x1,203:24215999,13580189
x1,203:24752079,13580189
g1,203:24915919,13580189
x1,203:25461831,13580189
g1,203:25625671,13580189
x1,203:26426510,13580189
g1,203:26590350,13580189
x1,203:28446291,13580189
g1,203:28610131,13580189
x1,203:30030282,13580189
g1,203:30194122,13580189
x1,203:31104410,13580189
x1,203:31915745,13580189
x1,203:32006840,13580189
r1,203:32006840,13580189:0,235932,235932
g1,203:32006840,13580189
k1,203:36529079,13580189:4522239
)
]
g1,203:36529079,13580189
g1,203:36529079,13580189
)
]
]
(1,209:5367762,15808974:31161317,444328,141880
x1,209:6168601,15808974
k1,208:6336584,15808974:167983
$1,208:6336584,15808974
x1,208:6671472,15808974
k1,208:6884611,15808974:92555
x1,208:7393819,15808974
k1,208:7486374,15808974:92555
x1,208:9415734,15808974
x1,208:9697532,15808974
$1,208:9697532,15808974
k1,208:9865515,15808974:167983
x1,208:10611963,15808974
k1,208:10827554,15808974:215591
x1,208:13266776,15808974
k1,208:13434759,15808974:167983
x1,208:14090119,15808974
k1,208:14258103,15808974:167984
x1,208:14804015,15808974
k1,208:14971998,15808974:167983
x1,208:15918334,15808974
k1,208:16086317,15808974:167983
x1,208:16632229,15808974
x1,208:17250885,15808974
x1,208:17786965,15808974
k1,208:17954949,15808974:167984
x1,208:18392060,15808974
k1,208:18560043,15808974:167983
x1,208:21380672,15808974
k1,208:21596263,15808974:215591
x1,208:21996678,15808974
k1,208:22164661,15808974:167983
x1,208:22601772,15808974
k1,208:22769756,15808974:167984
x1,208:23242924,15808974
x1,208:24292146,15808974
k1,208:24460129,15808974:167983
x1,208:27445917,15808974
k1,208:27613901,15808974:167984
x1,208:28596923,15808974
k1,208:28764906,15808974:167983
x1,208:29675194,15808974
x1,208:30486529,15808974
k1,208:30654509,15808974:167980
x1,208:31564141,15808974
k1,208:31732124,15808974:167983
x1,208:33989162,15808974
k1,208:34157146,15808974:167984
x1,208:34957985,15808974
k1,208:35125968,15808974:167983
x1,208:35453648,15808974
x1,208:36529079,15808974
k1,208:36529079,15808974:0
)
(1,209:5367762,16595406:31161317,444328,141880
x1,209:5913674,16595406
k1,208:6121142,16595406:207468
x1,208:8560364,16595406
k1,208:8767832,16595406:207468
x1,208:11461343,16595406
k1,208:11668811,16595406:207468
x1,208:13524752,16595406
k1,208:13732220,16595406:207468
x1,208:14496364,16595406
k1,208:14703833,16595406:207469
x1,208:14994809,16595406
k1,208:15202277,16595406:207468
x1,208:17713578,16595406
k1,208:17921046,16595406:207468
x1,208:20360268,16595406
k1,208:20567736,16595406:207468
x1,208:21077599,16595406
k1,208:21285067,16595406:207468
x1,208:22412923,16595406
k1,208:22620391,16595406:207468
x1,208:23166303,16595406
k1,208:23373771,16595406:207468
x1,208:24465587,16595406
k1,208:24673055,16595406:207468
x1,208:26911750,16595406
k1,208:27245795,16595406:334045
x1,208:30685745,16595406
k1,208:30904120,16595406:218375
x1,208:31814408,16595406
x1,208:32625743,16595406
k1,208:32833167,16595406:207424
x1,208:35345133,16595406
k1,208:35552601,16595406:207468
x1,208:36207952,16595406
x1,208:36529079,16595406
k1,208:36529079,16595406:0
)
(1,209:5367762,17381838:31161317,519650,141880
x1,209:5986418,17381838
x1,208:6443202,17381838
k1,208:6615286,17381838:172084
x1,208:6942966,17381838
x1,208:8437165,17381838
k1,208:8611310,17381838:174145
x1,208:10540668,17381838
k1,208:10712752,17381838:172084
$1,208:10712752,17381838
x1,208:11404152,17381838
x1,208:11795399,17381838
x1,208:12191231,17381838
x1,208:12964551,17381838
$1,208:12964551,17381838
k1,208:13136635,17381838:172084
x1,208:14082971,17381838
k1,208:14255054,17381838:172083
$1,208:14255054,17381838
x1,208:14946454,17381838
x1,208:15337701,17381838
x1,208:15733533,17381838
x1,208:16215877,17381838
(1,208:16215877,17143950:409581,281762,39521
x1,208:16592690,17143950
)
x1,208:16916434,17381838
$1,208:16916434,17381838
x1,208:17080274,17381838
k1,208:17308166,17381838:227892
$1,208:17308166,17381838
x1,208:17999566,17381838
x1,208:18390813,17381838
x1,208:18786645,17381838
x1,208:19559965,17381838
$1,208:19559965,17381838
k1,208:19732049,17381838:172084
x1,208:20169160,17381838
k1,208:20341244,17381838:172084
x1,208:21142083,17381838
k1,208:21314167,17381838:172084
x1,208:22405327,17381838
k1,208:22577411,17381838:172084
x1,208:24069659,17381838
k1,208:24241743,17381838:172084
x1,208:25406311,17381838
x1,208:25687463,17381838
k1,208:25859547,17381838:172084
x1,208:26405459,17381838
k1,208:26577543,17381838:172084
$1,208:26577543,17381838
x1,208:26896047,17381838
x1,208:27232895,17381838
x1,208:29080323,17381838
$1,208:29080323,17381838
k1,208:29252407,17381838:172084
x1,208:29998855,17381838
k1,208:30226746,17381838:227891
$1,208:30226746,17381838
x1,208:31718985,17381838
x1,208:31934584,17381838
$1,208:31968000,17381838
k1,208:32140084,17381838:172084
x1,208:33086420,17381838
k1,208:33258504,17381838:172084
$1,208:33258504,17381838
x1,208:33949904,17381838
x1,208:34341151,17381838
x1,208:34736983,17381838
x1,208:35219327,17381838
(1,208:35219327,17143950:409581,281762,39521
x1,208:35596140,17143950
)
x1,208:35919884,17381838
$1,208:35919884,17381838
k1,208:36091968,17381838:172084
x1,208:36529079,17381838
k1,208:36529079,17381838:0
)
(1,209:5367762,18168270:31161317,519650,7203
x1,209:6168601,18168270
g1,208:6332441,18168270
x1,208:7423601,18168270
g1,208:7587441,18168270
x1,208:9079689,18168270
g1,208:9243529,18168270
x1,208:10408097,18168270
x1,208:10689249,18168270
g1,208:10853089,18168270
x1,208:11399001,18168270
g1,208:11562841,18168270
$1,208:11562841,18168270
x1,208:11881345,18168270
x1,208:12218193,18168270
x1,208:14065621,18168270
(1,208:14065621,17930382:409581,281762,39521
x1,208:14442434,17930382
)
$1,208:14475202,18168270
g1,208:14639042,18168270
x1,208:15385490,18168270
g1,208:15588650,18168270
$1,208:15588650,18168270
x1,208:17080889,18168270
x1,208:17296488,18168270
(1,208:17329904,17930382:409581,281762,39521
x1,208:17706717,17930382
)
$1,208:17739485,18168270
x1,208:17903325,18168270
k1,209:36529079,18168270:18740442
g1,209:36529079,18168270
)
(1,210:3729360,20037439:32799719,642250,275254
r1,210:3729360,20037439:0,917504,275254
(1,210:3729360,20037439:830467,642250,275254
x1,210:4166611,20037439
r1,210:4166611,20037439:0,917504,275254
g1,210:4559827,20037439
)
x1,210:6525897,20037439
x1,210:8826190,20037439
r1,210:8826190,20037439:0,917504,275254
k1,210:36529079,20037439:27702889
g1,210:36529079,20037439
)
(1,222:3729360,21164937:32799719,444328,141880
x1,222:6023095,21164937
k1,211:6154493,21164937:131398
x1,211:6918637,21164937
k1,211:7050035,21164937:131398
x1,211:7668691,21164937
x1,211:8615009,21164937
x1,211:9452552,21164937
k1,211:9583950,21164937:131398
x1,211:10457542,21164937
x1,211:11440564,21164937
k1,211:11571962,21164937:131398
x1,211:12700481,21164937
x1,211:13501320,21164937
x1,211:13819176,21164937
x1,211:14355256,21164937
k1,211:14486654,21164937:131398
x1,211:15760661,21164937
k1,211:15892059,21164937:131398
x1,211:17966905,21164937
x1,211:19823519,21164937
k1,211:19954917,21164937:131398
x1,211:20464780,21164937
x1,211:20937939,21164937
x1,211:21738123,21164937
x1,211:22757849,21164937
k1,211:22889247,21164937:131398
x1,211:23690086,21164937
x1,211:24163254,21164937
x1,211:25285221,21164937
k1,211:25416620,21164937:131399
x1,211:27054996,21164937
k1,211:27186394,21164937:131398
x1,211:27986578,21164937
k1,211:28117976,21164937:131398
x1,211:29064312,21164937
k1,211:29195710,21164937:131398
x1,211:29741622,21164937
k1,211:29873020,21164937:131398
x1,211:30673859,21164937
k1,211:30805257,21164937:131398
x1,211:32079911,21164937
k1,211:32211309,21164937:131398
x1,211:33084883,21164937
x1,211:33267066,21164937
x1,211:34031201,21164937
k1,211:34162599,21164937:131398
x1,211:35291118,21164937
x1,211:35946478,21164937
x1,211:36419637,21164937
x1,211:36637869,21164937
k1,222:36529079,21164937:0
)
(1,222:3729360,21951369:32799719,444328,141880
x1,222:5222245,21951369
k1,211:5349684,21951369:127439
x1,211:6660386,21951369
x1,211:7570674,21951369
k1,211:7698114,21951369:127440
x1,211:9299801,21951369
k1,211:9427240,21951369:127439
x1,211:10045896,21951369
x1,211:10360472,21951369
x1,211:10641624,21951369
k1,211:10769064,21951369:127440
x1,211:12006376,21951369
k1,211:12133815,21951369:127439
x1,211:13917685,21951369
k1,211:14045125,21951369:127440
x1,211:15246389,21951369
k1,211:15373828,21951369:127439
x1,211:15883036,21951369
x1,211:17484714,21951369
x1,211:17605962,21951369
k1,211:17796989,21951369:191027
x1,211:18452341,21951369
x1,211:18763637,21951369
x1,211:19736180,21951369
k1,211:19863620,21951369:127440
x1,211:21174322,21951369
x1,211:22084610,21951369
k1,211:22212049,21951369:127439
x1,211:22830705,21951369
x1,211:23145281,21951369
x1,211:23426433,21951369
k1,211:23553872,21951369:127439
x1,211:24791184,21951369
k1,211:24918624,21951369:127440
x1,211:25792216,21951369
x1,211:27321160,21951369
k1,211:27448599,21951369:127439
x1,211:28212743,21951369
k1,211:28340183,21951369:127440
x1,211:29141022,21951369
k1,211:29268461,21951369:127439
x1,211:30033252,21951369
x1,211:30651908,21951369
x1,211:30969764,21951369
x1,211:31796828,21951369
k1,211:31924268,21951369:127440
x1,211:32470180,21951369
k1,211:32597619,21951369:127439
x1,211:34672465,21951369
x1,211:36529079,21951369
k1,211:36529079,21951369:0
)
(1,222:3729360,22737801:32799719,444328,141880
x1,222:4239223,22737801
x1,222:4712382,22737801
x1,222:5512566,22737801
x1,222:6787220,22737801
k1,211:6999485,22737801:212265
x1,211:7509348,22737801
k1,211:7721613,22737801:212265
x1,211:8230821,22737801
x1,211:9322636,22737801
k1,211:9534902,22737801:212266
x1,211:11081534,22737801
k1,211:11305905,22737801:224371
x1,211:13235263,22737801
k1,211:13447528,22737801:212265
x1,211:13884648,22737801
x1,211:15413592,22737801
x1,211:15551223,22737801
k1,211:15775594,22737801:224371
x1,211:17359586,22737801
k1,211:17571852,22737801:212266
x1,211:19447476,22737801
k1,211:19659741,22737801:212265
x1,211:20533981,22737801
x1,211:21116597,22737801
x1,211:21220148,22737801
k1,211:21432413,22737801:212265
x1,211:22634324,22737801
x1,211:24581379,22737801
k1,211:24805750,22737801:224371
x1,211:27117838,22737801
k1,211:27330103,22737801:212265
x1,211:28240391,22737801
x1,211:29787687,22737801
k1,211:30012059,22737801:224372
x1,211:30922347,22737801
x1,211:32839259,22737801
k1,211:33063630,22737801:224371
x1,211:34009966,22737801
k1,211:34222231,22737801:212265
x1,211:36643767,22737801
k1,211:36529079,22737801:0
)
(1,222:3729360,23524233:32799719,444328,141880
x1,222:4457464,23524233
x1,222:4914239,23524233
x1,222:5241919,23524233
x1,222:5715078,23524233
x1,222:6552621,23524233
k1,211:6726034,23524233:173413
x1,211:8072777,23524233
k1,211:8246190,23524233:173413
x1,211:9556892,23524233
x1,211:10467180,23524233
k1,211:10640593,23524233:173413
x1,211:11077704,23524233
k1,211:11251118,23524233:173414
x1,211:11797030,23524233
k1,211:11970443,23524233:173413
x1,211:13135666,23524233
k1,211:13309079,23524233:173413
x1,211:14001125,23524233
x1,211:14656485,23524233
x1,211:16421348,23524233
k1,211:16653227,23524233:231879
x1,211:17672307,23524233
k1,211:17845720,23524233:173413
x1,211:18355583,23524233
x1,211:18974239,23524233
x1,211:19993310,23524233
k1,211:20166723,23524233:173413
x1,211:21367995,23524233
x1,211:21658971,23524233
x1,211:22787473,23524233
k1,211:22960887,23524233:173414
x1,211:23506799,23524233
k1,211:23680212,23524233:173413
x1,211:24808731,23524233
x1,211:25609570,23524233
x1,211:25927426,23524233
x1,211:26627346,23524233
k1,211:26803152,23524233:175806
x1,211:28004416,23524233
k1,211:28177829,23524233:173413
x1,211:28723733,23524233
k1,211:28897146,23524233:173413
x1,211:29697985,23524233
k1,211:29871399,23524233:173414
x1,211:30199079,23524233
x1,211:30516935,23524233
x1,211:30798087,23524233
x1,211:31817158,23524233
x1,211:32982381,23524233
k1,211:33155794,23524233:173413
x1,211:33955978,23524233
x1,211:35138889,23524233
k1,211:35314695,23524233:175806
x1,211:35933351,23524233
x1,211:36247927,23524233
x1,211:36529079,23524233
k1,211:36529079,23524233:0
)
(1,222:3729360,24310665:32799719,444328,141880
x1,222:4530199,24310665
k1,211:4714171,24310665:183972
x1,211:5224034,24310665
k1,211:5408006,24310665:183972
x1,211:6026662,24310665
x1,211:6718718,24310665
x1,211:7556261,24310665
k1,211:7740233,24310665:183972
x1,211:8067913,24310665
x1,211:8342505,24310665
x1,211:8742920,24310665
x1,211:9653208,24310665
k1,211:9837180,24310665:183972
x1,211:10128156,24310665
x1,211:10439452,24310665
x1,211:10896227,24310665
x1,211:11223907,24310665
x1,211:11514883,24310665
x1,211:12534609,24310665
k1,211:12718582,24310665:183973
x1,211:13701604,24310665
x1,211:14647923,24310665
k1,211:14831895,24310665:183972
x1,211:15778231,24310665
k1,211:15962203,24310665:183972
x1,211:16653594,24310665
x1,211:17126753,24310665
x1,211:17818144,24310665
k1,211:18002116,24310665:183972
x1,211:18766260,24310665
k1,211:18950232,24310665:183972
x1,211:20078751,24310665
x1,211:20697407,24310665
x1,211:21753182,24310665
k1,211:21937154,24310665:183972
x1,211:22883490,24310665
k1,211:23067462,24310665:183972
x1,211:24232030,24310665
x1,211:25069573,24310665
k1,211:25253545,24310665:183972
x1,211:26600288,24310665
k1,211:26784260,24310665:183972
x1,211:27257419,24310665
x1,211:27912779,24310665
x1,211:29751688,24310665
k1,211:30015245,24310665:263557
x1,211:31216509,24310665
x1,211:31534365,24310665
k1,211:31718337,24310665:183972
x1,211:32009313,24310665
x1,211:32320609,24310665
x1,211:32777384,24310665
x1,211:33105064,24310665
x1,211:33396040,24310665
x1,211:34415766,24310665
k1,211:34599738,24310665:183972
x1,211:35582760,24310665
x1,211:36529079,24310665
k1,211:36529079,24310665:0
)
(1,222:3729360,25097097:32799719,451211,141880
x1,222:4348016,25097097
x1,211:4662592,25097097
x1,211:4943744,25097097
k1,211:5148300,25097097:204556
x1,211:6385612,25097097
k1,211:6590168,25097097:204556
x1,211:7463760,25097097
x1,211:8992704,25097097
k1,211:9197260,25097097:204556
x1,211:9743172,25097097
x1,211:10034148,25097097
x1,211:10527627,25097097
x1,211:11947778,25097097
k1,211:12152335,25097097:204557
x1,211:13353599,25097097
k1,211:13558155,25097097:204556
x1,211:14104059,25097097
k1,211:14308615,25097097:204556
$1,211:14308615,25097097
x1,211:14709039,25097097
x1,211:15077350,25097097
x1,211:15496118,25097097
x1,211:15708446,25097097
k1,211:15913002,25097097:204556
k1,211:15985818,25097097:72816
x1,211:16304322,25097097
x1,211:16704746,25097097
x1,211:17121554,25097097
x1,211:17334537,25097097
k1,211:17539093,25097097:204556
k1,211:17611909,25097097:72816
x1,211:17939589,25097097
x1,211:18365564,25097097
$1,211:18421268,25097097
x1,211:18585108,25097097
k1,211:18799843,25097097:214735
$1,211:18799843,25097097
x1,211:19118347,25097097
x1,211:19455195,25097097
x1,211:21484151,25097097
k1,211:21688707,25097097:204556
k1,211:21761523,25097097:72816
x1,211:23253762,25097097
x1,211:23469361,25097097
x1,211:23684305,25097097
k1,211:23888861,25097097:204556
k1,211:23961677,25097097:72816
x1,211:24296565,25097097
k1,211:24523249,25097097:106100
x1,211:25032457,25097097
k1,211:25138557,25097097:106100
x1,211:27067917,25097097
x1,211:27349715,25097097
$1,211:27349715,25097097
k1,211:27554271,25097097:204556
x1,211:27718111,25097097
k1,211:27932846,25097097:214735
$1,211:27932846,25097097
x1,211:28251350,25097097
x1,211:28588198,25097097
x1,211:30435626,25097097
(1,211:30435626,25195400:385333,314739,8240
x1,211:30746970,25195400
)
x1,211:31002487,25097097
k1,211:31207043,25097097:204556
k1,211:31279859,25097097:72816
x1,211:32772098,25097097
x1,211:32987697,25097097
(1,211:32987697,25195400:385333,314739,8240
x1,211:33299041,25195400
)
$1,211:33373030,25097097
x1,211:33536870,25097097
k1,211:33751605,25097097:214735
x1,211:34697941,25097097
k1,211:34902497,25097097:204556
$1,211:34902497,25097097
x1,211:35432025,25097097
x1,211:36004144,25097097
x1,211:36447159,25097097
$1,211:36447159,25097097
x1,211:36610999,25097097
k1,211:36529079,25097097:0
)
(1,222:3729360,25883529:32799719,444328,141880
x1,222:4929968,25883529
k1,211:5134717,25883529:204749
x1,211:5680629,25883529
k1,211:5885379,25883529:204750
x1,211:7487066,25883529
k1,211:7691815,25883529:204749
x1,211:8565399,25883529
k1,211:8770149,25883529:204750
x1,211:10153596,25883529
k1,211:10358345,25883529:204749
x1,211:11195233,25883529
x1,211:11658577,25883529
x1,211:13150817,25883529
k1,211:13355567,25883529:204750
x1,211:14301903,25883529
k1,211:14506652,25883529:204749
x1,211:15416284,25883529
x1,211:16253827,25883529
k1,211:16458577,25883529:204750
x1,211:17696535,25883529
k1,211:17901284,25883529:204749
x1,211:18410492,25883529
x1,211:19539003,25883529
k1,211:19743753,25883529:204750
x1,211:20544592,25883529
k1,211:20749341,25883529:204749
x1,211:21877860,25883529
x1,211:22569906,25883529
k1,211:22774656,25883529:204750
x1,211:23320568,25883529
k1,211:23525317,25883529:204749
x1,211:24143973,25883529
k1,211:24348723,25883529:204750
x1,211:24821882,25883529
x1,211:25477242,25883529
x1,211:27061223,25883529
k1,211:27387111,25883529:325888
x1,211:28005767,25883529
x1,211:28244318,25883529
k1,211:28449068,25883529:204750
x1,211:29067724,25883529
x1,211:29358700,25883529
x1,211:30778195,25883529
k1,211:30982944,25883529:204749
x1,211:32329687,25883529
k1,211:32534437,25883529:204750
x1,211:32825413,25883529
x1,211:33136709,25883529
x1,211:33593484,25883529
x1,211:33921164,25883529
x1,211:34212140,25883529
x1,211:35231866,25883529
k1,211:35436615,25883529:204749
x1,211:36419637,25883529
x1,211:36637869,25883529
k1,222:36529079,25883529:0
)
(1,222:3729360,26669961:32799719,444328,141880
x1,222:4675679,26669961
k1,211:4881179,26669961:205500
x1,211:5391042,26669961
k1,211:5596541,26669961:205499
x1,211:6543515,26669961
k1,211:6749015,26669961:205500
x1,211:7367671,26669961
x1,211:8204559,26669961
k1,211:8410059,26669961:205500
x1,211:9356395,26669961
k1,211:9561895,26669961:205500
x1,211:9852871,26669961
x1,211:10170727,26669961
x1,211:12136127,26669961
k1,211:12341626,26669961:205499
x1,211:13542880,26669961
k1,211:13748380,26669961:205500
x1,211:14403732,26669961
x1,211:15122004,26669961
k1,211:15327504,26669961:205500
x1,211:15982864,26669961
k1,211:16188363,26669961:205499
x1,211:17025251,26669961
x1,211:18081018,26669961
x1,211:18918561,26669961
k1,211:19124061,26669961:205500
x1,211:20507508,26669961
k1,211:20713008,26669961:205500
x1,211:21003984,26669961
x1,211:21321840,26669961
x1,211:22122679,26669961
x1,211:23342286,26669961
k1,211:23670425,26669961:328139
x1,211:24070840,26669961
k1,211:24276340,26669961:205500
x1,211:24713451,26669961
k1,211:24918950,26669961:205499
x1,211:25719134,26669961
x1,211:26629422,26669961
x1,211:27721237,26669961
k1,211:27926737,26669961:205500
x1,211:28909759,26669961
k1,211:29115259,26669961:205500
x1,211:29406235,26669961
k1,211:29611735,26669961:205500
x1,211:30485327,26669961
x1,211:31468349,26669961
k1,211:31673848,26669961:205499
x1,211:32802367,26669961
x1,211:33603206,26669961
x1,211:33921062,26669961
k1,211:34126562,26669961:205500
x1,211:34745218,26669961
x1,211:35691536,26669961
x1,211:36529079,26669961
k1,211:36529079,26669961:0
)
(1,222:3729360,27456393:32799719,444328,141880
x1,222:4202519,27456393
x1,222:4857879,27456393
x1,222:6278020,27456393
k1,211:6470293,27456393:192273
x1,211:7088949,27456393
x1,211:8836116,27456393
k1,211:9028389,27456393:192273
x1,211:10156899,27456393
k1,211:10349172,27456393:192273
x1,211:11768676,27456393
x1,211:12059652,27456393
x1,211:12370948,27456393
x1,211:12870332,27456393
k1,211:13062605,27456393:192273
x1,211:13426971,27456393
k1,211:13619244,27456393:192273
x1,211:14128452,27456393
x1,211:15439155,27456393
k1,211:15631428,27456393:192273
x1,211:16432267,27456393
k1,211:16624540,27456393:192273
x1,211:17680307,27456393
x1,211:18626626,27456393
k1,211:18818899,27456393:192273
x1,211:19619738,27456393
k1,211:19812011,27456393:192273
x1,211:21158754,27456393
k1,211:21351027,27456393:192273
x1,211:21896931,27456393
k1,211:22089204,27456393:192273
x1,211:22890043,27456393
k1,211:23082316,27456393:192273
x1,211:24210835,27456393
x1,211:25011674,27456393
x1,211:25329530,27456393
x1,211:25865610,27456393
k1,211:26057883,27456393:192273
x1,211:26567746,27456393
k1,211:26760019,27456393:192273
x1,211:27560858,27456393
k1,211:27753131,27456393:192273
x1,211:28918354,27456393
k1,211:29110627,27456393:192273
x1,211:30166394,27456393
x1,211:31494802,27456393
k1,211:31783261,27456393:288459
x1,211:32639157,27456393
k1,211:32838538,27456393:199381
x1,211:33639377,27456393
k1,211:33831650,27456393:192273
x1,211:34122626,27456393
x1,211:34433922,27456393
x1,211:34890697,27456393
x1,211:35218377,27456393
x1,211:35509353,27456393
x1,211:36529079,27456393
k1,211:36529079,27456393:0
)
(1,222:3729360,28242825:32799719,444328,141880
x1,222:4712382,28242825
x1,222:5658701,28242825
k1,211:5877164,28242825:218463
x1,211:7624995,28242825
k1,211:7843458,28242825:218463
x1,211:8462114,28242825
k1,211:8680577,28242825:218463
x1,211:9772392,28242825
k1,211:9990855,28242825:218463
x1,211:10500718,28242825
k1,211:10719182,28242825:218464
x1,211:11810997,28242825
x1,211:12902813,28242825
k1,211:13121276,28242825:218463
x1,211:13922115,28242825
k1,211:14140578,28242825:218463
x1,211:15269097,28242825
x1,211:15961143,28242825
k1,211:16179606,28242825:218463
x1,211:17125942,28242825
k1,211:17344405,28242825:218463
x1,211:18618421,28242825
x1,211:19492650,28242825
k1,211:19711113,28242825:218463
x1,211:20257025,28242825
k1,211:20475488,28242825:218463
x1,211:21640056,28242825
x1,211:22368151,28242825
x1,211:23314487,28242825
k1,211:23532950,28242825:218463
x1,211:24479286,28242825
k1,211:24697750,28242825:218464
x1,211:25899014,28242825
x1,211:27064237,28242825
k1,211:27282700,28242825:218463
x1,211:27791908,28242825
x1,211:28265067,28242825
x1,211:29284793,28242825
x1,211:30377264,28242825
k1,211:30595727,28242825:218463
x1,211:31214383,28242825
x1,211:32779366,28242825
k1,211:32997829,28242825:218463
x1,211:33798668,28242825
k1,211:34017131,28242825:218463
x1,211:34563035,28242825
x1,211:34927401,28242825
x1,211:36529079,28242825
k1,211:36529079,28242825:0
)
(1,222:3729360,29029257:32799719,519650,141880
x1,222:4785127,29029257
x1,222:5731446,29029257
k1,211:5916092,29029257:184646
x1,211:6862428,29029257
k1,211:7047073,29029257:184645
x1,211:8175592,29029257
x1,211:8976431,29029257
x1,211:9294287,29029257
x1,211:9830367,29029257
k1,211:10015013,29029257:184646
x1,211:10524876,29029257
k1,211:10709521,29029257:184645
x1,211:11510360,29029257
k1,211:11695006,29029257:184646
x1,211:12860229,29029257
k1,211:13044874,29029257:184645
x1,211:14100641,29029257
x1,211:15429049,29029257
k1,211:15694626,29029257:265577
x1,211:16240538,29029257
k1,211:16425183,29029257:184645
x1,211:17372157,29029257
k1,211:17556803,29029257:184646
x1,211:18175459,29029257
x1,211:19012347,29029257
x1,211:19149978,29029257
k1,211:19339825,29029257:189847
x1,211:20103969,29029257
k1,211:20288614,29029257:184645
x1,211:20798477,29029257
x1,211:21526572,29029257
x1,211:23091564,29029257
k1,211:23276210,29029257:184646
x1,211:23567186,29029257
k1,211:23751831,29029257:184645
x1,211:24370487,29029257
x1,211:24827271,29029257
k1,211:25011917,29029257:184646
x1,211:25302893,29029257
x1,211:25614189,29029257
x1,211:26070964,29029257
x1,211:26398644,29029257
x1,211:26689620,29029257
x1,211:27709346,29029257
k1,211:27893992,29029257:184646
x1,211:28877014,29029257
x1,211:29568405,29029257
k1,211:29753050,29029257:184645
$1,211:29753050,29029257
x1,211:30282578,29029257
x1,211:30854697,29029257
x1,211:31297712,29029257
k1,211:31396438,29029257:98726
x1,211:31905646,29029257
k1,211:32004371,29029257:98725
x1,211:32339259,29029257
x1,211:34389203,29029257
x1,211:34671001,29029257
(1,211:34671001,28791369:409581,281762,39521
x1,211:35047814,28791369
)
$1,211:35080582,29029257
x1,211:35244422,29029257
k1,211:35509999,29029257:265577
x1,211:36529079,29029257
k1,211:36529079,29029257:0
)
(1,222:3729360,29815689:32799719,444328,141880
x1,222:4348016,29815689
x1,211:5314663,29815689
k1,211:5496193,29815689:181530
x1,211:6006056,29815689
x1,211:6734151,29815689
x1,211:8299143,29815689
k1,211:8480674,29815689:181531
x1,211:9463696,29815689
x1,211:10155087,29815689
k1,211:10336617,29815689:181530
x1,211:11246249,29815689
k1,211:11427779,29815689:181530
x1,211:12228618,29815689
x1,211:12920009,29815689
k1,211:13101539,29815689:181530
x1,211:13392515,29815689
x1,211:13710371,29815689
x1,211:15057115,29815689
k1,211:15238646,29815689:181531
x1,211:16039485,29815689
k1,211:16221015,29815689:181530
x1,211:17349534,29815689
x1,211:18041580,29815689
k1,211:18223110,29815689:181530
x1,211:19169446,29815689
k1,211:19350977,29815689:181531
x1,211:20624993,29815689
x1,211:21499222,29815689
k1,211:21680752,29815689:181530
x1,211:22226664,29815689
k1,211:22408194,29815689:181530
x1,211:23209033,29815689
k1,211:23390564,29815689:181531
x1,211:24555132,29815689
x1,211:25283227,29815689
x1,211:26229563,29815689
k1,211:26411093,29815689:181530
x1,211:27357429,29815689
k1,211:27538959,29815689:181530
x1,211:28740223,29815689
x1,211:29905446,29815689
k1,211:30086976,29815689:181530
x1,211:30596184,29815689
x1,211:31069343,29815689
x1,211:32089069,29815689
x1,211:33181540,29815689
k1,211:33363071,29815689:181531
x1,211:33981727,29815689
x1,211:35546710,29815689
k1,211:35728240,29815689:181530
x1,211:36529079,29815689
k1,211:36529079,29815689:0
)
(1,222:3729360,30602121:32799719,444328,141880
x1,222:4785127,30602121
x1,222:5731446,30602121
k1,211:5888286,30602121:156840
x1,211:6834622,30602121
k1,211:6991463,30602121:156841
x1,211:8119982,30602121
x1,211:8920821,30602121
x1,211:9238677,30602121
x1,211:9938597,30602121
k1,211:10139423,30602121:200826
x1,211:10903567,30602121
x1,211:11214863,30602121
x1,211:11496015,30602121
x1,211:12515086,30602121
x1,211:13661941,30602121
k1,211:13820182,30602121:158241
x1,211:14439476,30602121
k1,211:14596316,30602121:156840
x1,211:14923996,30602121
x1,211:15999427,30602121
k1,211:16156267,30602121:156840
x1,211:16774923,30602121
x1,211:18303867,30602121
k1,211:18460708,30602121:156841
x1,211:19116068,30602121
k1,211:19272908,30602121:156840
x1,211:20073747,30602121
k1,211:20230587,30602121:156840
x1,211:20558267,30602121
x1,211:21633698,30602121
k1,211:21790538,30602121:156840
x1,211:22336450,30602121
k1,211:22493291,30602121:156841
x1,211:23294130,30602121
k1,211:23450970,30602121:156840
x1,211:25052649,30602121
x1,211:26054032,30602121
k1,211:26254859,30602121:200827
x1,211:27729411,30602121
k1,211:27887651,30602121:158240
x1,211:28651795,30602121
k1,211:28808636,30602121:156841
x1,211:29427292,30602121
x1,211:30738004,30602121
k1,211:30894844,30602121:156840
x1,211:31185820,30602121
k1,211:31342660,30602121:156840
x1,211:31961316,30602121
x1,211:32418100,30602121
k1,211:32574940,30602121:156840
x1,211:33266331,30602121
x1,211:33739490,30602121
x1,211:34795265,30602121
k1,211:34952106,30602121:156841
x1,211:35935128,30602121
k1,211:36091968,30602121:156840
x1,211:36529079,30602121
k1,211:36529079,30602121:0
)
(1,222:3729360,31388553:32799719,519650,141880
x1,222:3911543,31388553
x1,222:4239223,31388553
x1,222:4540694,31388553
x1,222:5215701,31388553
x1,222:6016540,31388553
k1,211:6177107,31388553:160567
x1,211:7342321,31388553
k1,211:7502889,31388553:160568
x1,211:8012097,31388553
x1,211:9358840,31388553
k1,211:9519407,31388553:160567
x1,211:10029270,31388553
k1,211:10189837,31388553:160567
x1,211:10517517,31388553
x1,211:10974292,31388553
x1,211:11847876,31388553
k1,211:12008443,31388553:160567
x1,211:12554355,31388553
k1,211:12714923,31388553:160568
x1,211:14316602,31388553
x1,211:15317985,31388553
k1,211:15479206,31388553:161221
x1,211:17080893,31388553
k1,211:17241461,31388553:160568
x1,211:17678572,31388553
k1,211:17839139,31388553:160567
x1,211:18639978,31388553
k1,211:18800545,31388553:160567
x1,211:20073897,31388553
k1,211:20234465,31388553:160568
x1,211:21035313,31388553
x1,211:21872201,31388553
k1,211:22032768,31388553:160567
x1,211:22251000,31388553
$1,211:22251000,31388553
x1,211:22780528,31388553
x1,211:23352647,31388553
x1,211:23795662,31388553
k1,211:23883652,31388553:87990
x1,211:24392860,31388553
k1,211:24480849,31388553:87989
x1,211:24815737,31388553
x1,211:26865681,31388553
x1,211:27147479,31388553
(1,211:27147479,31150665:409581,281762,39521
x1,211:27524292,31150665
)
$1,211:27557060,31388553
x1,211:27720900,31388553
k1,211:27882122,31388553:161222
$1,211:27882122,31388553
x1,211:28223562,31388553
$1,211:28298922,31388553
x1,211:28517154,31388553
k1,211:28677721,31388553:160567
x1,211:29842289,31388553
x1,211:30123441,31388553
k1,211:30284009,31388553:160568
x1,211:30502241,31388553
$1,211:30502241,31388553
x1,211:30902665,31388553
x1,211:31293912,31388553
x1,211:31900768,31388553
x1,211:32278247,31388553
$1,211:32398831,31388553
x1,211:32780903,31388553
k1,211:32982972,31388553:202069
x1,211:34148187,31388553
k1,211:34308754,31388553:160567
x1,211:35000145,31388553
x1,211:35473304,31388553
x1,211:36529079,31388553
k1,211:36529079,31388553:0
)
(1,222:3729360,32174985:32799719,444328,141880
x1,222:4602944,32174985
k1,211:4799316,32174985:196372
x1,211:5600155,32174985
k1,211:5796528,32174985:196373
x1,211:6596712,32174985
x1,211:7615783,32174985
k1,211:7812155,32174985:196372
x1,211:8358067,32174985
k1,211:8554439,32174985:196372
x1,211:9100343,32174985
x1,211:10156103,32174985
x1,211:10993646,32174985
k1,211:11190018,32174985:196372
x1,211:12500720,32174985
x1,211:13411008,32174985
k1,211:13607381,32174985:196373
x1,211:14772604,32174985
k1,211:14968976,32174985:196372
x1,211:16097495,32174985
x1,211:16279678,32174985
x1,211:16752837,32174985
x1,211:17117203,32174985
x1,211:17428499,32174985
x1,211:18219514,32174985
k1,211:18415886,32174985:196372
x1,211:19362222,32174985
k1,211:19558595,32174985:196373
x1,211:20832611,32174985
x1,211:21196977,32174985
x1,211:21670136,32174985
x1,211:22034502,32174985
x1,211:22345798,32174985
x1,211:23136813,32174985
k1,211:23333185,32174985:196372
x1,211:23843048,32174985
k1,211:24039420,32174985:196372
x1,211:24658076,32174985
x1,211:25167939,32174985
x1,211:26187665,32174985
k1,211:26384038,32174985:196373
x1,211:26893901,32174985
k1,211:27090273,32174985:196372
x1,211:27708929,32174985
x1,211:28026785,32174985
x1,211:28307937,32174985
x1,211:29363712,32174985
k1,211:29560084,32174985:196372
x1,211:30360923,32174985
k1,211:30557295,32174985:196372
x1,211:31394183,32174985
x1,211:31857527,32174985
x1,211:33349767,32174985
k1,211:33546140,32174985:196373
x1,211:34092052,32174985
k1,211:34288424,32174985:196372
x1,211:34834336,32174985
x1,211:35125312,32174985
x1,211:35618791,32174985
x1,211:36529079,32174985
k1,211:36529079,32174985:0
)
(1,222:3729360,32961417:32799719,444328,6548
x1,222:4420751,32961417
x1,222:4893910,32961417
x1,222:5749141,32961417
k1,212:36529079,32961417:30779938
g1,222:36529079,32961417
)
(1,222:3729360,33747849:32799719,444328,141880
x1,222:4317214,33747849
[truncated: 442,733 more chars]
